# Supplementary material for: Does attractiveness influence condom use intentions in women who have sex with men?
Source: PLoS One. 2019 May 23;14(5):e0217152. doi: 10.1371/journal.pone.0217152 (PMC6532962; doi:10.1371/journal.pone.0217152)
Supplement: S1 Dataset — (XLSX) [file pone.0217152.s001.xlsx]

## Sheet: WSM(ALL)
Age	Nationality	Satisfied with sex life	Attracted to	Relationship status	STI (past)	STI(present)	Sexual Partners	CondomUsePercentageLifetime	CondomUsePercentage(6 months)	CondomlessSexWithMoreThan2PartnersPast6Months	Latex Allergy	CondomUseLastTimeYouHadSex	A1	S1	Other1	CU1	STI1	A2	S2	Other2	CU2	STI2	A3	S3	Other3	CU3	STI3	A4	S4	Other4	CU4	STI4	A5	S5	Other5	CU5	STI5	A6	S6	Other6	CU6	STI6	A7	S7	Other7	CU7	STI7	A8	S8
18.9151	Canada	Agree	Men	Single	No	No	2	0% - 10%	0% - 10%	No	No	Yes	15	13	19	100	31	9	30	19	100	4	16	21	19	25	19	9	10	26	100	22	28	19	30	22	29	56	28	24	99	63	16	23	23	100	20	10	8
18.789	Canada	Agree strongly	Men	In an exclusive relationship	No	No	1	71% - 90%	91% - 100%	No	No	No	40	26	0	99	50	0	0	0	100	78	0	0	0	100	50	20	23	0	99	66	10	8	0	100	61	0	4	0	99	100	23	1	0	100	5	26	23
18.9644	Canada	Agree strongly	Men	In an exclusive relationship	No	No	1	0% - 10%	0% - 10%	No	No	Yes	58	2	5	99	28	0	0	0	100	68	46	1	0	100	50	22	1	30	100	50	23	0	0	100	53	1	0	1	100	82	0	1	7	99	50	0	17
19.0137	Canada	Agree strongly	Men	In an exclusive relationship	No	No	1	51% - 70%	31% - 50%	No	No	No	8	0	2	98	76	2	0	1	97	96	2	3	1	99	81	50	6	3	99	82	4	0	3	99	85	0	2	1	98	100	25	4	10	99	95	0	2
20.2767	Canada	Agree	Men	Single	No	No	2	0% - 10%	0% - 10%	No	No	Yes	21	5	24	99	22	5	3	21	99	37	17	3	6	99	21	4	2	17	99	16	11	13	19	100	54	3	5	25	100	73	4	3	20	100	16	3	0
20.1534	Canada	Agree	Men	In an exclusive relationship	No	No	1	0% - 10%	0% - 10%	No	No	Yes	8	0	32	100	26	14	0	12	12	21	5	10	18	28	12	55	14	22	100	28	27	30	11	100	34	9	0	26	76	4	26	34	12	21	20	7	5
20.6877	Canada	Agree	Men	In an exclusive relationship	No	No	8	11% - 30%	31% - 50%	Yes	No	No	1	0	0	99	19	0	0	0	100	9	0	1	0	99	26	15	1	1	100	48	35	1	0	100	58	21	0	0	100	53	0	0	11	99	46	0	0
19.6575	Canada	Disagree strongly	Men	Single	No	No	1	0% - 10%	0% - 10%	No	No	Yes	6	0	0	100	9	4	0	1	99	24	0	1	0	100	34	41	27	22	100	58	0	0	1	100	1	0	1	0	100	100	0	0	0	100	0	6	10
20.0493	Germany	Agree	Men	In an exclusive relationship	No	No	1	51% - 70%	71% - 90%	No	No	No	53	54	51	42	59	40	38	37	99	62	37	34	30	100	55	50	20	38	100	58	63	62	61	100	68	63	63	62	100	61	54	50	50	98	58	53	33
18.3781	Canada	Agree strongly	Men	In an exclusive relationship	No	No	3	31% - 50%	71% - 90%	Yes	No	No	1	1	1	98	50	0	1	0	100	57	0	0	1	98	50	2	2	1	98	50	0	0	0	98	50	14	1	1	99	50	21	29	1	88	51	0	0
19	Canada	Agree strongly	Men	Single	No	No	2	71% - 90%	91% - 100%	No	No	No	28	100	11	13	11	58	1	99	100	83	94	1	7	100	68	36	7	19	97	21	28	16	9	26	19	1	0	0	100	99	33	24	26	100	22	97	19
19.1041	Canada	Agree	Men	Single	No	No	1	0% - 10%	0% - 10%	No	No	No	26	13	39	93	50	11	0	92	100	50	30	69	7	92	50	14	8	7	94	50	26	6	8	90	50	26	24	8	100	50	39	30	24	94	50	43	10
19.211	Canada	Agree	Men	In an exclusive relationship	No	No	3	91% - 100%	91% - 100%	No	No	No	0	0	1	100	50	1	0	1	0	50	0	0	0	99	50	3	1	1	100	50	8	15	0	100	50	0	0	0	100	50	0	0	1	100	50	6	3
18.7096	Canada	Agree strongly	Men	In an exclusive relationship	No	No	1	31% - 50%	71% - 90%	No	No	No	55	2	48	97	5	2	0	0	99	99	10	11	19	99	74	59	42	3	90	26	61	19	8	100	91	9	0	1	100	92	49	7	33	96	17	31	1
20.3507	Canada	Neither agree nor disagree	Men	Single	No	No	4	51% - 70%	91% - 100%	No	No	No	62	50	38	94	30	56	55	36	50	23	23	0	1	100	27	11	7	23	99	22	20	25	2	94	22	20	2	0	100	23	14	7	14	99	23	12	11
19.4219	Canada	Agree	Both	In an exclusive relationship	No	No	7	71% - 90%	11% - 30%	Yes	Yes	Yes	50	50	26	14	50	5	5	50	50	25	5	1	9	100	50	1	1	15	50	50	50	1	18	50	57	50	3	26	100	50	50	50	19	100	6	50	0
18.8822	Canada	Disagree	Men	Single	No	No	2	0% - 10%	0% - 10%	No	No	Yes	35	6	6	92	8	42	9	14	92	10	46	9	11	96	5	37	6	4	91	30	45	23	6	97	8	22	2	6	99	13	51	25	17	90	7	40	5
20.2466	Canada	Agree	Men	In an exclusive relationship	Yes	No	9	71% - 90%	31% - 50%	Yes	Yes	No	74	56	65	99	66	2	1	6	99	65	15	7	6	100	50	42	50	8	99	50	20	14	11	99	73	50	1	5	99	72	50	6	30	99	50	50	36
18.4274	Canada	Neither agree nor disagree	Men	In an exclusive relationship	No	No	1	0% - 10%	0% - 10%	No	No	Yes	0	1	2	100	97	3	1	0	3	96	50	1	56	50	50	1	4	6	0	98	54	1	80	100	97	50	1	1	100	98	0	1	50	50	100	0	0
19.2986	Canada	Neither agree nor disagree	Men	Single	No	No	0	91% - 100%	91% - 100%	No	No	No	9	0	0	100	50	11	0	0	100	50	43	2	0	100	50	36	0	0	100	50	50	0	0	100	50	10	0	0	100	50	7	50	0	100	50	14	0
18.926	Canada	Agree strongly	Men	In an exclusive relationship	No	No	5	71% - 90%	91% - 100%	No	No	No	1	1	2	98	79	3	1	1	100	100	2	1	2	14	84	0	6	10	98	69	15	10	3	97	76	2	1	11	98	84	4	2	1	95	60	1	1
19.1836	Canada	Disagree	Men	Single	No	No	1	0% - 10%	0% - 10%	No	No	Yes	16	50	22	50	50	26	1	0	100	50	50	22	18	99	50	41	8		100	50	26	15	50	15	50	18	50	50	99	19	50	27	0	99		7	0
19.0356	Canada	Disagree strongly	Men	Single	No	No	1	0% - 10%	0% - 10%	No	No	Yes	43	81	24	100	89	7	0	5	100	100	18	50	6	100	100	44	0	35	0	100	12	50	6	100	93	0	0	21	100	99	5	0	22	100	85	11	0
18.9288	Malta	Agree	Men	In an exclusive relationship	No	No	1	91% - 100%	91% - 100%	No	No	No	0	8	0	100	60	0	0	0	100	98	45	53	14	72	64	6	15	18	96	72	10	14	9	100	64	15	0	17	100	14	9	8	18	100	0	0	0
18.937	Canada	Agree	Men	In an exclusive relationship	No	No	1	31% - 50%	11% - 30%	No	No	Yes	50	0	8	100	19	50	17	16	28	63	11	0	0	100	92	6	50	17	98	42	9	14	50	100	73	0	0	11	84	50	32	9	50	50	75	7	0
18.5781	Canada	Agree strongly	Men	Single	No	No	1	71% - 90%	91% - 100%	No	No	No	9	0	6	100	2	9	0	5	100	8	13	1	5	100	6	8	4	4	100	4	21	17	9	100	6	9	2	5	100	4	14	3	4	100	5	9	0
18.6849	Canada	Agree	Men	Single	No	No	4	11% - 30%	0% - 10%	No	No	Yes	1	6	50	99	98	0	0	50	100	50	50	16	50	98	50	70	50	50	99	50	50	1	50	50	50	50	0	50	99	50	50	2	50	100	50	3	7
19.0712	Philippines	Agree	Men	In an exclusive relationship	No	No	2	0% - 10%	0% - 10%	No	No	Yes	50	10	5	100	19	34	0	3	100	26	36	49	1	99	3	60	63	2	99	2	55	54	6	50	2	34	26	4	100	1	20	6	2		26	62	19
19.1726	Croatia (Hrvatska)	Agree strongly	Men	In an exclusive relationship	No	No	2	0% - 10%	11% - 30%	No	No	No	0	0	10	100	50	1	0	0	100	68	0	0	6	100	50	0	0	4	100	50	0	0	7	100	50	1	0	0	100	50	0	0	7	100	50	0	0
18.611	Canada	Agree	Men	In an exclusive relationship	No	No	1	0% - 10%	0% - 10%	No	Yes	Yes	0	0	0	100	1	1	0	0	100	74	0	0	0	100	38	0	0	0	100	65	0	0	0	100	97	0	0	0	100	62	0	0	0	100	28	0	0
19.1863	Canada	Agree	Men	In an exclusive relationship	No	No	1	0% - 10%	0% - 10%	No	No	Yes	9	9	34	99	60	5	0	11	100	71	18	4	29	96	53	50	15	12	94	58	12	5	19	95	29	41	11	35	80	72	41	4	8	100	55	4	0
19.7973	Pakistan	Agree	Men	Single	No	No	None	0% - 10%	0% - 10%	No	No	Yes	8	3	33	100	11	10	0	35	99	6	0	1	33	99	8	5	6	13	99	19	14	0	20	57	16	1	0	19	99	1	22	1	33	99	32	0	0
18.7014	United Kingdom	Disagree strongly	Men	Single	No	No	15	71% - 90%	0% - 10%	Yes	No	No	50	50	50	100	50	50	100	50	98	50	50	50	50	50	70	50	50	50	100	50	50	50	50	97	50	50	50	9	100	100	50	50	1	100	4	50	50
18.7233	Canada	Agree	Men	Single	No	No	10	11% - 30%	71% - 90%	Yes	No	No	0	0	0	100	100	0	0	0	100	100	0	0	5	100	100	7	0	7	99	92	0	99	0	100	100	0	0	3	100	65	0	0	0	100	95	0	0
19.0301	Canada	Agree	Men	Single	No	No	2	0% - 10%	0% - 10%	No	No	Yes	63	29	11	100	12	15	0	12	100	27	17	9	44	100	26	62	57	57	100	40	63	28	7	100	18	43	11	11	100	20	53	32	31	100	10	44	13
19.074	Canada	Agree	Men	In an exclusive relationship	No	No	1	0% - 10%	0% - 10%	No	No	Yes	0	0	0	100	19	54	0	3	100	7	9	0	0	100	31	0	26	0	100	30	39	37	4	100	28	12	0	0	100	7	40	25	3	100	39	0	0
19.0027	Canada	Agree strongly	Men	In an exclusive relationship	No	No	2	91% - 100%	91% - 100%	No	No	No	50	1	0	100	51	31	0	0	100	50	50	0	0	100	50	50	0	0	100	50	50	4	0	98	50	1	1	1	100	50	34	0	0	99	50	0	0
22.0329	Canada	Agree strongly	Men	In an exclusive relationship	No	No	1	91% - 100%	91% - 100%	No	Yes	No	1	0	49	100	50	24	9	50	99	50	26	0	6	100	50	1	0	13	99	50	25	0	11	100	50	0	0	4	99	50	0	0	50	100	50	53	0
18.7096	Canada	Disagree strongly	Men	Single	No	No	1	0% - 10%	0% - 10%	No	No	Yes	79	77	24	100	37	81	82	24	100	11	57	46	8	100	43	79	69	14	99	56	58	58	6	100	58	55	35	19	100	28	63	67	14	100	12	63	67
18.6795	Canada	Agree strongly	Both	In an exclusive relationship	No	No	2	91% - 100%	91% - 100%	No	No	No	29	13	0	100	50	0	0	0	99	50	1	7	0	100	50	21	50	0	100	50	27	2	0	100	50	1	1	0	100	50	5	1	0	100	50	1	4
19.0192	Italy	Agree strongly	Men	Single	No	No	18	11% - 30%	91% - 100%	Yes	No	No	0	0	0	0	50	0	0	0	100	51	0	0	0	100	50	0	0	0	100	50	18	0	0	100	69	0	0	0	100	100	50	0	0	100	50	0	0
19.0932	Canada	Agree strongly	Both	In an exclusive relationship	No	No	1	91% - 100%	91% - 100%	No	No	No	16	50	0	100	50	0	0	0	100	50	0	5	0	100	50	0	1	0	100	50	11	16	0	100	50	0	0	0	100	50	30	14	0	100	50	0	0
19.0822	Canada	Agree	Men	Single	No	No	5	0% - 10%	0% - 10%	No	No	Yes	59	32	41	100	46	0	0	32	100	35	42	29	37	100	45	59	53	46	100	59	68	55	39	100	60	13	0	30	100	66	23	13	52	100	23	29	0
19.1699	Canada	Agree	Men	In an exclusive relationship	No	No	1	51% - 70%	71% - 90%	No	No	No	4	0	7	100	50	0	50	2	100	66	4	50	7	100	54	15	6	6	100	50	7	3	8	100	50	50	50	50	100	50	11	3	3	100	37	9	0
18.8849	Canada	Disagree strongly	Men	Single	No	No	1	0% - 10%	0% - 10%	No	No	Yes	53	1	8	99	18	14	1	1	99	68	15	3	7	99	70	16	3	0	99	65	58	75	4	99	56	19	56	6	99	68	13	43	11	98	30	11	10
18.7041	Canada	Neither agree nor disagree	Men	Single	No	No	2	0% - 10%	0% - 10%	No	No	Yes	60	26	0	33	13	30	1	15	28	26	27	4	25	100	23	24	6	25	24	29	56	20	34	98	33	31	6	31	98	56	26	33	30	99	31	21	14
19.5096	Canada	Disagree	Men	Single	No	No	5	0% - 10%	0% - 10%	No	No	Yes	9	5	45	100	50	21	2	41	99	50	10	5	39	100	50	11	4	44	99	50	10	6	37	100	50	5	10	49	99	50	11	9	42	100	50	5	1
19.463	Canada	Agree	Men	In an exclusive relationship	No	No	1	0% - 10%	0% - 10%	No	No	Yes	0	0	2	100	2	0	0	0	100	50	2	0	0	100	7	0	0	2	100	4	44	6	7	100	10	0	0	0	100	24	34	1	4	100	6	9	0
19.0466	Canada	Disagree	Men	In an exclusive relationship	No	No	4	71% - 90%	91% - 100%	No	No	No	50	50	65	1	50	41	28	98	24	58	14	17	28	86	50	50	50	96	99	50	9	13	10	68	50	6	50	48	96	50	38	44	18	100	12	5	50
20.3151	Barbados	Disagree	Both	Single	No	No	1	0% - 10%	0% - 10%	No	No	Yes	0	0	0	100	45	4	0	1	100	49	0	0	0	100	13	1	2	0	99	54	2	0	0	100	53	51	95	33	94	50	0	0	0	100	50	0	0
20.2384	Canada	Agree strongly	Men	In an exclusive relationship	Yes	No	15	71% - 90%	91% - 100%	No	No	No	1	0	0	100	35	0	0	0	100	50	0	0	32	100	50	0	0	0	100	3	14	0	10	100	78	0	0	0	100	89	0	0	0	100	3	1	0
18.4822	Poland	Neither agree nor disagree	Men	Single	No	No	0	0% - 10%	0% - 10%	No	No	No	23	20	26	90	58	12	7	20	95	64	27	13	10	17	57	17	48	15	94	60	38	42	30	82	58	10	10	10	100	58	21	26	19	89	58	20	18
20.9507	Canada	Agree	Men	In an exclusive relationship	No	No	1	0% - 10%	0% - 10%	No	No	Yes	59	10	18	100	15	6	0	14	100	14	40	32	26	100	12	59	15	23	100	13	25	16	21	100	8	16	4	13	100	12	25	7	18	100	12	14	4
19.3699	Sri Lanka	Disagree strongly	Men	Single	No	No	9	0% - 10%	0% - 10%	No	No	Yes	50	0	0	100	0	50	0	0	100	0	50	0	0	100	0	50	0	0	99	0	50	0	8	100	0	50	0	0	100	0	50	2	0	99	0	50	0
19.8301	France	Agree strongly	Men	Single	No	No	13	31% - 50%	0% - 10%	No	No	Yes	31	20	75	25	22	22	81	84	100	77	81	84	83	100	80	76	25	27	100	84	85	15	33	87	88	81	84	82	83	24	83	68	80	76	81	32	85
21.8301	Canada	Disagree	Men	Single	No	No	1	31% - 50%	0% - 10%	No	No	Yes	100	69	23	92	2	81	4	19	96	37	41	27	1	98	44	100	64	94	84	11	96	100	1	99	99	3	0	100	100	100	69	72	19	93	3	100	1
19.074	Canada	Agree strongly	Men	In an exclusive relationship	No	No	1	11% - 30%	0% - 10%	No	No	Yes	67	20	5	100	50	60	58	29	100	50	22	24	10	100	50	38	0	12	100	50	60	31	16	100	50	8	0	0	100	50	35	45	15	98	50	38	27
18.7699	Latvia	Neither agree nor disagree	Men	Single	No	No	2	0% - 10%	0% - 10%	No	No	Yes	60	50	100	100	50	12	5	23	100	35	38	17	76	100	42	46	21	61	41	39	46	26	35	99	45	6	1	0	99	72	79	50	50	96	28	35	50
19.8877	Canada	Disagree	Men	Single	Yes	No	3	11% - 30%	0% - 10%	No	No	Yes	13	19	12	96	44	1	17	22	100	37	5	2	10	92	67	4	4	9	100	64	4	1	18	91	60	4	4	9	100	58	14	5	14	99	39	4	7
19.5151	Canada	Agree	Both	Single	No	No	3	0% - 10%	0% - 10%	No	No	Yes	7	13	1	99	50	26	22	0	99	50	21	34	1	99	50	8	9	1	99	50	27	15	1	100	50	14	7	1	100	50	5	5	1	100	50	34	6
18.5616	Canada	Agree	Men	Single	No	No	2	0% - 10%	0% - 10%	No	No	Yes	15	0	9	100	50	16	0	9	100	1	19	0	21	100	29	28	0	8	100	24	14	0	16	100	50	9	0	6	100	50	33	0	14	100	50	11	0
18.674	Portugal	Neither agree nor disagree	Men	In an exclusive relationship	No	No	1	0% - 10%	0% - 10%	No	No	Yes	1	0	2	100	56	2	1	0	100	96	1	1	0	99	95	0	1	1	99	83	10	4	1	99	79	1	1	1	99	80	0	1	1	99	57	1	1
19.5836	Canada	Agree	Men	In an exclusive relationship	No	No	2	31% - 50%	11% - 30%	No	No	Yes	25	17	50	15	63	0	0	36	0	50	24	28	18	13	27	22	23	50	99	30	31	22	33	32	33	17	15	24	100	72	50	20	43	100	50	30	16
22.6219	Armenia	Agree strongly	Men	In an exclusive relationship	No	No	1	91% - 100%	91% - 100%	Yes	No	No	2	2	2	3	59	15	8	0	1	63	0	9	1	1	1	2	22	10	1	27	3	3	3	1	61	1	1	2	1	4	58	1	1	50	64	4	1
19.1699	Canada	Neither agree nor disagree	Men	Single	No	No	2	0% - 10%	0% - 10%	No	No	Yes	0	0	16	100	50	0	0	0	100	60	65	54	58	100	60	56	7	33	100	60	18	5	16	100	56	0	0	15	100	64	29	10	31	100	28	3	0
18.9041	Canada	Agree	Men	Single	No	No	0	0% - 10%	0% - 10%	No	No	No	51	34	6	100	59	56	69	38	83	8	37	44	0	100	62	57	30	39	97	69	26	9	6	100	77	3	0	0	100	88	11	27	3	100	23	46	33
18.8822	India	Disagree	Men	Single	No	No	2	0% - 10%	0% - 10%	No	No	No	9	2	0	92	88	10	0	9	84	87	0	0	0	100	81	4	0	6	90	82	0	0	12	89	88	0	0	5	91	91	7	0	2	91	75	16	0
18.9014	Canada	Agree	Both	In an exclusive relationship	No	No	2	91% - 100%	91% - 100%	No	No	No	50	50	28	100	48	34	50	9	100	85	5	19	25	100	43	9	34	7	100	66	57	64	15	100	58	27	60	23	100	50	35	60	24	97	50	2	6
19.2712	Canada	Neither agree nor disagree	Men	Single	No	No	4	31% - 50%	71% - 90%	Yes	No	Yes	0	50		50	50	0	0	50	50	80	0	50	50	50	50	0	0	12	100	50	50	0	50	100	50	0	50	50	100		0	0	50	100	50	0	0
20.1671	Canada	Agree	Men	In an exclusive relationship	No	No	1	91% - 100%	91% - 100%	No	No	No	0	0	0	100	50	0	0	0	0	50	0	0	0	100	50	0	0	0	100	50	0	0	0	100	50	0	0	0	100	50	0	7	0	100	50	0	0
19.1671	Canada	Neither agree nor disagree	Men	Single	No	No	5	11% - 30%	11% - 30%	No	No	Yes	50	50	50	50	50	50	50	50	50	50	50	50	50	73	50	50	50	50	50	50	50	50	50	50	50	50	50	50	50	50	50	50	50	50	50	50	50
18.7397	Canada	Disagree	Men	Single	No	No	0	0% - 10%	0% - 10%	No	No	Yes	50	50	50	50	50	1	50	50	99	9	0	50	50	50	50	24	1	50	50	62	50	50	50	50	50	50	50	50	50	79	50	50	50	50	50	50	1
18.8493	Canada	Disagree	Men	Single	No	No	0	0% - 10%	0% - 10%	No	No		11	19	26	100	10	50	4	3	100	41	6	3	5	100	14	41	12	50	100	25	18	7	22	100	60	19	12	25	100	60	22	28	10	100	8	26	9
18.737	Canada	Disagree	Men	Single	No	No	2	0% - 10%	0% - 10%	No	No		1	0	1	100	61	0	1	4	99	62	5	1	1	100	35	1	1	0	100	21	1	0	1	99	63	2	1	1	99	67	0	0	1	98	11	6	1
18.4849	Canada	Agree	Men	In an exclusive relationship	Yes	No	2	11% - 30%	0% - 10%	Yes	No	Yes	27	0	0	99	83	7	1	3	100	60	19	25	0	99	73	19	3	2	100	87	22	8	2	98	85	1	0	2	100	89	13	2	2	98	93	5	6
18.7644	Canada	Agree	Men	In an exclusive relationship	No	No	2	0% - 10%	0% - 10%	No	No	Yes	5	1	1	100	66	0	0	0	100	76	1	0	1	100	44	2	0	1	99	66	8	1	50	100	65	0	1	0	100	80	1	1	0	100	7	1	1
18.6712	Canada	Agree	Both	In an exclusive relationship	No	No	1	0% - 10%	0% - 10%	No	No	Yes	37	15	1	2	38	22	1	2	100	0	51	33	22	99	34	82	20	8	98	10	18	12	1	99	20	1	0	6	99	70	84	25	60	100	12	35	16
19.1123	Canada	Neither agree nor disagree	Men	In an exclusive relationship	No	No	1	0% - 10%	0% - 10%	No	No	Yes	0	0	0	100	27	0	0	0	100	24	0	0	0	100	38	12	0	0	100	35	5	0	2	100	42	0	0	0	100	31	0	0	0	100	34	0	0
18.4164	Canada	Agree strongly	Men	Single	No	No	5	0% - 10%	0% - 10%	No	No	Yes	33	18	21	100	31	27	17	14	100	24	19	27	17	22	22	36	23	24	99	50	54	50	57	99	44	25	10	40	99	50	34	59	15	99	40	35	27
19.0493	Barbados	Agree	Men	In an open relationship	No	No	four	71% - 90%	71% - 90%	No	No	No	61	50	24	100	18	16	0	3	100	64	42	1	22	99	14	0	0	6	100	59	30	0	4	100	72	0	0	1	100	27	23	0	9	100	9	0	0
18.8795	Canada	Neither agree nor disagree	Men	Single	No	No	20	51% - 70%	31% - 50%	Yes	No	No	0	0	2	99	7	0	0	0	100	51	0	0	2	100	14	2	0	1	100	9	0	0	0	99	20	0	0	1	100	17	3	0	4	100	19	1	0
19.8493	Canada	Disagree	Both	Single	No	No	17	51% - 70%	51% - 70%	Yes	Yes	Yes	33	37	67	82	73	0	0	45	99	35	32	19	74	87	0	50	50	65	65	64	60	68	82	26	73	50	61	57	48	64	50	50	76	50	57	14	12
18.9808	Canada	Agree strongly	Men	In an exclusive relationship	No	No	one	0% - 10%	0% - 10%	No	No	Yes	0	0	50	100	50	9	0	19	100	50	0	0	50	100	50	0	0	11	100	55	50	0	54	100	50	15	50	8	100	50	0	0	50	100	55	1	0
20.326	Canada	Agree	Men	Single	No	No	3	0% - 10%	0% - 10%	No	No	Yes	0	0	0	100	50	2	1	1	100	50	0	0	1	100	50	0	0	1	99	60	1	1	0	99	50	0	0	4	100	50	1	0	0	99	50	0	0
18.8219	Canada	Agree	Both	Single	No	No	10	11% - 30%	0% - 10%	No	No	Yes	0	0	100	100	15	0	0	0	100	11	0	0	0	100	11	18	14	0	100	50	31	22	0	100	50	0	0	0	100	44	0	0	0	100	7	1	0
19.1041	Canada	Neither agree nor disagree	Men	Single	No	No	7	91% - 100%	91% - 100%	Yes	No	No	20	0	2	99	76	1	0	1	100	91	0	1	2	100	69	29	2	33	98	77	23	7	11	79	99	1	0	0	99	84	7	2	5	98	50	0	1
18.6082	Canada	Agree strongly	Men	In an exclusive relationship	No	No	One	0% - 10%	0% - 10%	No	No	Yes	24	1	1	99	50	2	0	1	100	50	28	1	1	100	50	10	1	0	100	50	48	0	0	99	50	15	4	1	100	50	10	1	1	99	50	15	0
19.2164	Canada	Agree	Men	In an exclusive relationship	No	No	1	0% - 10%	11% - 30%	No	No	No	5	0	2	98	50	0	0	0	99	50	5	7	6	100	50	17	13	12	100	50	22	5	12	100	50	3	3	2	100	50	2	0	0	100	50	0	0
20.6082	Canada	Agree strongly	Both	Single	No	No	3	91% - 100%	91% - 100%	Yes	No	Yes	25	7	15	93	29	4	0	9	97	10	28	6	12	96	24	37	6	17	95	19	30	5	9	96	16	26	7	19	97	26	15	9	9	94	11	26	10
22.789	Canada	Neither agree nor disagree	Men	Single	No	No	2	91% - 100%	31% - 50%	No	No	No	72	69	26	100	13	20	22	11	100	42	38	22	26	100	13	39	50	11	100	15	71	68	24	100	13	31	15	25	100	34	50	36	14	100	14	25	0
18.3397	Canada	Agree strongly	Both	In an exclusive relationship	No	No	4	0% - 10%		No	No	Yes	20	4	0	100	6	2	0	0	100	82	0	0	0	100	69	4	0	0	100	64	16	0	0	27	2	0	0	0	100	0	0	0	30	9	67	10	0
19.0329	Canada	Agree	Men	Single	No	No	4	0% - 10%	0% - 10%	No	No	Yes	3	0	0	98	97	0	2	11	100	100	1	2	0	98	100	3	0	4	100	61	0	2	0	100	98	3	0	0	100	100	0	0	0	100	99	0	0
18.611	Canada	Agree	Men	In an exclusive relationship	No	No	4	51% - 70%	31% - 50%	Yes	No	Yes	63	64	11	94	42	6	0	5	100	45	21	25	11	94	29	36	22	9	95	38	43	27	4	94	32	33	11	5	98	56	66	55	9	92	46	41	14
19.1918	Canada	Disagree	Men	Single	No	No	7	31% - 50%	0% - 10%	Yes	No	Yes	26	7	4	79	54	3	18	1	78	26	24	3	0	94	75	50	23	11	95	41	50	28	46	69	44	0	15	0	98	93	37	14	6	6	20	24	6
18.5863	Canada	Agree strongly	Men	In an exclusive relationship	No	No	2	71% - 90%	91% - 100%	No	No	No	45	50	33	100	50	50	0	50	100	50	25	50	50	50	50	50	50	50	100	67	50	0	50	83	50	50	50	50	100	50	16	0	62	50	50	50	50
19.2384	Canada	Agree strongly	Men	In an exclusive relationship	Yes	No	4	71% - 90%	71% - 90%	No	No	No	71	2	13	97	88	30	1	27	100	27	3	3	19	99	85	20	1	1	2	79	6	18	44	4	81	3	1	0	100	91	19	60	42	99	57	2	1
19.737	Canada	Agree strongly	Men	In an exclusive relationship	No	No	5	11% - 30%	31% - 50%	No	No	Yes	24	0	0	100	53	4	0	0	100	89	36	0	0	100	56	18	0	0	100	72	12	0	10	100	75	53	0	1	100	68	13	0	0	99	65	22	0
18.7425	Canada	Disagree	Men	Single	No	No	6	0% - 10%	0% - 10%	Yes	No	No	50	50	74	100	73	0	50	12	100	85	50	50	25	100	53	50	12	50	50	50	30	0	5	100	47	50	0	3	100	66	50	0	23	100	28	50	50
18.726	Canada	Neither agree nor disagree	Men	Single	No	No	2	51% - 70%	91% - 100%	No	Yes	No	2	0	13	100	75	8	0	0	100	54	12	1	1	100	72	1	0	1	100	66	1	1	1	100	37	9	0	6	99	74	16	1	1	99	23	0	0
19.6247	Guatemala	Neither agree nor disagree	Both	Single	No	No	1	0% - 10%	0% - 10%	No	No	Yes	54	7	0	99	50	19	1	1	99	50	55	0	1	100	50	50	0	1	99	58	30	16	0	99	50	50	5	1	99	50	50	0	0	99	52	22	2
18.5178	Canada	Agree	Men	Single	No	No	1	0% - 10%	0% - 10%	No	No	Yes	53	43	10	96	50	15	34	93	100	52	61	60	11	97	43	66	76	5	93	51	83	70	14	94	53	15	8	5	100	71	35	44	17	93	50	34	9
19.0575	Canada	Agree	Men	Single	No	No	2	0% - 10%	0% - 10%	No	No	Yes	13	0	7	100	44	4	0	3	98	59	4	50	5	100	24	7	0	50	100	50	18	5	7	100	34	3	50	7	100	31	7	0	15	50	60	6	0
18.5014	Canada	Agree	Men	In an exclusive relationship	No	No	4	11% - 30%	71% - 90%	No	No	No	24	50	50	97	74	12	6	31	98	96	44	31	68	96	79	69	64	73	50	79	59	61	78	99	91	3	0	35	94	88	65	65	19	98	21	7	5
22.2329	Canada	Agree	Men	In an exclusive relationship	No	No	1	0% - 10%		No	No	Yes	0	0	2	100	3	0	1	0	100	54	12	0	0	100	47	2	0	0	100	39	50	0	0	100	56	2	0	0	100	82	47	3	0	100	58	0	0
18.3863	Canada	Agree	Men	In an exclusive relationship	No	No	0	0% - 10%	0% - 10%	No	No	No	13	17	0	100	63	30	0	13	100	75	0	0	3	95	90	19	10	0	35	58	7	14	0	98	27	70	27	0	100	58	9	22	2	100	50	25	36
18.8493	Canada	Agree	Men	Other	No	No	3	0% - 10%	0% - 10%	No	No	Yes	12	0	13	99	32	0	0	0	99	61	0	5	22	100	59	8	0	20	98	30	6	4	33	100	60	2	4	12	100	64	8	7	17	99	24	0	0
19.0192	Canada	Neither agree nor disagree	Men	Single	No	No	6	11% - 30%	31% - 50%	Yes	No	Yes	7	0	23	99	50	16	1	77	99	83	28	3	31	78	23	50	82	33	30	63	49	84	50	28	38	29	61	83	99	100	1	82	22	99	24	50	1
18.7178	Canada	Agree	Men	In an exclusive relationship	No	No	1	0% - 10%	0% - 10%	No	Yes	Yes	8	0	34	100	59	18	0	10	100	43	15	0	8	100	64	16	0	29	100	45	28	0	11	100	71	44	0	35	100	70	50	0	36	100	58	8	0
18.8849	Canada	Neither agree nor disagree	Men	Single	No	No	1	0% - 10%	0% - 10%	No	No	Yes	0	0	0	100	50	0	0	0	100	50	0	0	0	100	50	0	0	0	100	50	0	0	0	100	50	0	0	0	100	100	0	0	0	100	50	0	0
18.9425	Canada	Disagree	Men	Single	No	No	3	51% - 70%	51% - 70%	Yes	No	No	61	60	45	69	12	57	35	35	41	23	19	10	10	100	22	63	50	58	40	10	66	34	36	75	16	38	31	24	74	32	17	11	18	91	9	17	12
20.9479	Canada	Agree strongly	Men	In an exclusive relationship	No	No	2	91% - 100%	91% - 100%	No	No	No	19	0	2	100	19	4	0	3	100	11	2	0	5	100	10	0	0	4	100	9	0	0	0	100	13	5	0	3	99	8	7	2	13	100	5	0	0
18.9041	Canada	Agree strongly	Men	In an exclusive relationship	No	No	1	0% - 10%	0% - 10%	No	No	Yes	0	1	0	99	50	1	1	0	100	50	0	1	1	100	50	0	1	0	100	50	0	0	1	99	50	0	0	0	99	50	0	0	0	100	50	0	1
18.5562	Canada	Neither agree nor disagree	Men	In an exclusive relationship	No	No	3	0% - 10%	0% - 10%	No	No	Yes	7	1	15	99	50	0	1	6	100	78	0	0	9	100	50	0	0	50	100	50	3	0	5	100	50	7	0	0	100	50	5	0	5	100	50	1	1
18.5452	Canada	Agree	Men	Single	No	No	1	0% - 10%	0% - 10%	No	No	Yes	38	14	0	100	20	44	40	0	100	14	33	25	0	100	5	12	25	0	99	37	39	32	0	100	14	46	42	1	100	41	42	7	0	100	38	44	16
18.3945	Canada	Agree strongly	Men	Single	No	No	1	0% - 10%	0% - 10%	No	No	Yes	36	25	5	94	25	19	0	0	100	85	66	3	2	100	5	61	3	0	100	33	16	4	3	96	29	21	10	0	100	76	50	50	0	100	5	20	0
23.0986	Canada	Agree	Men	Single	No	No	9	71% - 90%	91% - 100%	Yes	Yes	No	3	1	3	100	54	2	0	3	99	60	0	0	13	100	14	0	1	7	100	61	3	0	8	100	72	0	0	1	100	85	17	0	27	88	35	11	7
19.1068	Canada	Agree strongly	Men	In an exclusive relationship	No	No	1	31% - 50%	11% - 30%	Yes	No	Yes	0	0	0	100	100	0	0	0	100	100	0	0	0	100	92	0	0	0	100	90	0	0	0	100	100	0	0	0	100	98	0	0	0	100	87	0	0
18.4932	Canada	Agree	Men	In an exclusive relationship	No	No	15	31% - 50%	71% - 90%	Yes	No	No	50	50	2	2	76	13	0	1	99	50	1	41	11	100	74	1	19	3	84	20	14	43	27	50	50	30	1	1	70	59	24	35	2	98	35	95	7
0.0986301	Canada	Disagree	Men	Single	No	No	1	0% - 10%	0% - 10%	No	No	Yes	32	0	0	99	7	3	1	9	98	50	59	11	4	99	27	66	1	7	99	50	53	1	8	100	50	4	1	3	100	73	54	0	8	99	50	2	0
19.8959	Canada	Agree	Men	Single	No	No	11	51% - 70%	51% - 70%	Yes	No	No	25	50	1	99	50	34	1	6	99	55	2	50	1	99	63	60	50	30	99	62	61	1	1	100	60	16	50	50	99	65	36	50	1	99	50	14	50
18.6849	Canada	Agree	Men	In an exclusive relationship	No	No	11	31% - 50%	0% - 10%	Yes	No	No	1	0	50	100	50	0	1	8	100	50	1	0	50	99	50	1	0	50	100	50	0	0	50	99	50	0	1	50	100	50	1	1	50	100	50	0	0
19.0986	Poland	Agree	Men	In an exclusive relationship	Yes	No	4	11% - 30%	0% - 10%	No	No	Yes	4	0	13	100	8	12	0	0	100	7	0	0	10	100	24	3	0	0	100	14	0	0	11	100	7	0	0	7	100	20	0	0	8	100	6	13	0
19.2356	Canada	Agree	Men	In an exclusive relationship	No	No	2	0% - 10%	0% - 10%	No	No	Yes	1	0	1	99	34	0	0	0	98	36	1	1	1	0	22	8	15	0	2	53	1	0	0	98	61	1	0	1	100	53	0	0	1	99	2	1	1
19.1699	Canada	Neither agree nor disagree	Men	Single	No	No	2	0% - 10%	0% - 10%	No	No	Yes	0	0	9	97	50	0	0	0	100	77	63	67	24	100	53	69	0	59	100	71	25	0	62	100	66	0	0	14	100	50	13	0	12	100	6	2	0
19.3014	Canada	Disagree strongly	Men	In an exclusive relationship	No	No	2	91% - 100%	91% - 100%	Yes	No	No	2	1	2	99	83	2	0	10	99	65	3	1	2	98	90	9	8	4	96	78	1	0	0	98	98	7	0	54	99	68	0	2	1	99	11	1	1
19.0493	Canada	Agree	Men	Single	No	No	1	11% - 30%	31% - 50%	No	No	No	1	2	7	3	9	34	0	7	96	5	6	0	0	1	6	0	2	0	100	56	58	62	75	92	75	0	0	3	100	94	16	0	5	100	4	0	0
18.7507	Canada	Agree strongly	Men	In an exclusive relationship	No	No	14	71% - 90%	71% - 90%	Yes	No	No	91	2	50	50	50	99	4	2	76	50	50	50	3	73	88	50	50	50	83	97	99	1	50	90	50	50	84	77	89	2	4	98	4	97	91	99	50
18.9205	Tanzania	Neither agree nor disagree	Men	In an exclusive relationship	No	No	2	0% - 10%	0% - 10%	No	No	Yes	11	0	18	100	26	50	0	15	100	23	16	0	20	100	17	21	0	24	100	21	10	13	18	100	33	13	0	19	99	13	10	13	19	100	18	6	1
19.4329	Canada	Disagree	Men	Single	No	No	2	0% - 10%	0% - 10%	No	No	Yes	50	7	63	100	35	6	5	10	100	50	15	9	28	99	67	59	11	71	99	12	11	13	62	100	71	17	12	50	100	67	24	7	50	100	66	9	14
19.1562	Canada	Disagree	Men	Single	No	No	3	0% - 10%	0% - 10%	No	No	Yes	27	11	27	100	50	14	1	27	100	50	17	9	16	99	50	16	25	31	99	50	36	19	3	100	50	24	11	13	99	50	56	37	17	99	50	4	4
19.0658	Canada	Agree strongly	Men	In an exclusive relationship	No	No	1	31% - 50%	31% - 50%	No	No	Yes	23	10	66	100	38	1	0	7	100	100	35	0	43	99	68	20	0	60	89	75	35	17	52	100	100	1	10	72	100	15	33	41	100	18	39	20	46
19.9918	Canada	Disagree	Men	Single	No	No	9	11% - 30%	0% - 10%	No	No	Yes	22	24	16	98	55	9	5	5	100	54	36	8	16	99	58	8	39	15	100	50	16	13	5	99	39	61	69	35	92	68	53	2	55	100	57	56	14
19.2795	Canada	Neither agree nor disagree	Men	Single	No	No	1	0% - 10%	0% - 10%	No	No	Yes	2	0	0	100	50	0	0	0	100	50	0	0	0	100	50	0	0	0	100	50	0	0	0	100	50	3	0	0	99	50	22	0	0	100	50	4	0
18.4219	Canada	Agree	Men	Single	No	No	1	91% - 100%	91% - 100%	No	No	No	58	0	10	100	24	50	1	32	100	30	72	0	35	100	24	37	0	34	100	25	43	100	28	100	26	55	0	26	100	26	55	0	22	100	23	28	0
19.2411	Canada	Agree	Men	In an exclusive relationship	No	No	1	31% - 50%	31% - 50%	No	No	Yes	5	4	50	92	62	1	4	50	98	73	3	13	50	90	59	19	28	50	73	55	3	19	50	86	61	8	7	50	96	68	20	15	50	88	50	2	6
18.6411	Canada	Agree	Men	In an exclusive relationship	No	No	2	31% - 50%	11% - 30%	Yes	No	No	5	1	2	100	73	0	1	3	99	50	1		1	99	50	1	1	2	100	50	2	1	3	99	50	4	0	2	100	50	4	3	4	100	45	2	0
21.3178	Canada	Neither agree nor disagree	Men	Single	No	No	0	0% - 10%	0% - 10%	No	No	No	3	1	7	97	51	0	0	2	99	50	15	96	13	98	50	39	1	50	97	50	50	4	96	93	50	0	0	33	99	50	50	1	9	97	50	0	1
20.1452	Canada	Agree	Men	In an exclusive relationship	No	No	3	71% - 90%	91% - 100%	No	No	No	14	26	7	89	41	7	9	19	100	37	2	27	30	100	32	0	4	31	63	22	7	32	24	100	60	0	85	32	100	22	34	19	25	75	27	18	90
18.6767	Canada	Disagree	Men	Single	No	No	1	0% - 10%	0% - 10%	No	No	Yes	9	1	0	100	33	1	4	2	100	69	58	2	21	100	55	5	0	10	100	61	0	52	5	100	42	7	0	0	100	66	0	0	0	100	53	0	0
18.9096	Canada	Agree	Men	In an exclusive relationship	No	No	1	11% - 30%	31% - 50%	No	No	No	50	50	73	29	24	1	1	1	100	79	41	23	21	99	63	57	1	6	100	50		26	33	99	50	64	1	11	24	95	23	5	37	50	44	11	3
19.0301	Canada	Disagree	Men	Single	No	No	1	0% - 10%	0% - 10%	No	No	Yes	7	8	15	100	5	13	6	7	100	19	6	5	8	100	5	15	5	5	100	8	11	8	14	100	10	4	2	5	100	6	7	6	4	100	11	2	2
18.6849	Canada	Agree strongly	Men	In an exclusive relationship	No	No	8	51% - 70%	91% - 100%	No	No	No	16	2	1	98	40	1	0	0	100	86	14	19	8	95	70	7	11	1	96	57	18	12	0	98	90	1	2	0	99	83	30	6	5	97	49	3	0
18.4082	Canada	Neither agree nor disagree	Men	Single	No	No	1	0% - 10%	0% - 10%	No	No	Yes	56	20	33	100	36	43	0	50	99	59	55	20	38	100	50	54	4	29		27	61	12	50	99	39	38	28	6	100	71	61	11	18	100	31	34	4
21.3014	Canada	Agree	Men	In an exclusive relationship	No	No	8	11% - 30%	51% - 70%	No	No	No	44	17	50	77	26	4	6	32	84	22	25	30	8	72	31	44	14	36	75	16	41	43	32	77	19	5	6	5	84	32	10	8	21	86	24	22	9
20.1945	Canada	Agree	Men	In an exclusive relationship	No	No	7	71% - 90%	91% - 100%	No	Yes	No	60	60	50	74	27	6	3	0	100	50	30	21	9	83	50	50	37	8	84	57	25	12	13	84	50	16	6	5	96	50	13	17	8	83	50	25	21
19.2575	Canada	Agree strongly	Men	In an exclusive relationship	No	No	4	0% - 10%	0% - 10%	No	No	Yes	9	0	0	0	0	0	0	0	0	1	0	1	0	0	0	0	0	0	0	0	0	0	0	0	0	0	0	0	0	5	0	7	7	0	0	0	0
19.1288	Canada	Agree	Men	Single	No	No	1	0% - 10%	0% - 10%	No	No	Yes	16	62	75	98	25	64	20	13	99	83	69	63	21	99	81	67	17	64	97	77	9	41	56	97	93	5	14	57	100	87	22	66	57	99	61	7	6
18.6411	Canada	Agree	Men	In an exclusive relationship	No	No	1	91% - 100%	91% - 100%	No	No	No	8	0	6	100	50	0	0	0	100	50	0	0	0	100	50	0	0	0	100	50	0	0	11	100	50	0	0	0	100	50	7	0	0	100	50	0	0
18.4247	Canada	Agree	Men	In an exclusive relationship	No	No	1	0% - 10%	0% - 10%	No	No	Yes	4	1	65	35	39	22	27	11	100	80	34	13	0	1	42	62	26	8	1	2	24	2	2	100	30	58	18	30	27	16	2	2	1	42	83	2	20
19.3233	Canada	Disagree	Men	Single	No	No	1	0% - 10%	0% - 10%	No	No	Yes	9	12	18	100	50	60	20	71	100	60	28	40	34	39	62	50	33	55	100	59	67	64	76	100	70	35	45	27	100	80	14	100	30	100	45	21	12
19.2877	Canada	Agree	Men	In an exclusive relationship	No	No	11	11% - 30%	91% - 100%	Yes	No	No	47	3	6	100	50	4	8	60	100	57	12	4	10	27	29	67	57	61	66	64	62	40	12	94	50	57	55	22	88	61	21	11	19	100	26	4	2
19.0055	Canada	Agree	Men	Single	No	No	2	51% - 70%	31% - 50%	Yes	No	Yes	16	10	14	100	59	3	5	18	99	57	8	2	50	100	76	17	15	24	100	56	27	100	9	100	63	16	10	23	100	65	15	13	12	99	58	13	19
19.0438	Philippines	Agree strongly	Men	Single	No	No	6	71% - 90%	91% - 100%	Yes	No	No	50	50	50	100	50	50	50	50	100	38	50	50	50	100	44	50	50	11	100	50	50	50	50	100	50	50	50	5	100	66	50	50	6	100	50	50	50
18.7151	Canada	Agree	Men	Single	No	No	7	91% - 100%	71% - 90%	No	No	Yes	65	25	7	100	29	0	0	2	100	63	22	0	5	100	41	28	5	5	100	38	7	0	7		30	65	24	15	100	38	15	0	4	100	35	0	0
18.6795	Canada	Disagree	Men	Single	No	No	0	0% - 10%	0% - 10%	No	No	No	6	29	63	79	66	1	19	28	71	84	14	17	65	82	67	56	43	23	73	29	14	22	21	86	74	12	33	25	66	75	26	14	50	70	68	23	33
23.3973	Canada	Agree	Both	In an exclusive relationship	No	No	15	71% - 90%	71% - 90%	No	No	No	65	50	17	100	57	6	0	19	100	10	60	7	66	100	73	40	4	0	100	73	42	6	63	100	64	77	69	63	100	73	60	18	26	100	59	0	0
19.1342	Canada	Disagree	Both	Single	No	No	1	0% - 10%	0% - 10%	No	No	Yes	63	19	11	99	46	40	9	99	99	39	46	15	99	99	41	12	5	13	100	26	7	20	23	99	69	57	21	15	100	3	46	10	16	100	20	33	4
18.8219	Canada	Neither agree nor disagree	Men	Single	No	No	1	0% - 10%	0% - 10%	No	No	Yes	48	0	0	100	50	50	0	0	100	50	50	0	0	100	50	50	0	2	100	50	50	2	2	100	50	44	0	0	100	51	50	28	0	100	50	41	0
19.474	Canada	Disagree	Men	Single	No	No		0% - 10%		No	No		42	50	1	100	50	0	0	14	100	50	11	0	7	100	50	13	6	3	100	50	18	50	5	100	50	50	50	13	100	72	22	50	8	100	50	6	0
18.6575	Canada	Disagree	Men	Single	No	No	1	0% - 10%	0% - 10%	No	No	Yes	23	4	3	28	85	7	9	60	6	5	14	15	29	28	61	4	33	75	43	25	42	14	9	33	77	1	1	1	22	74	3	66	2	18	17	74	65
25.1534	Canada	Disagree	Men	In an exclusive relationship	No	No	7	11% - 30%	0% - 10%	No	No	No	50	50	100	100	50	50	100	50	50	100	100	50	50	50	50	100	50	50	50	50	100	50	50	50	50	50	50	50	100	50	50	50	50	100	50	100	50
18.674	Canada	Agree	Men	In an exclusive relationship	No	No	2	51% - 70%	51% - 70%	No	No	No	29	1	1	99	50	24	0	2	100	50	27	0	23	99	50	26	1	10	100	57	47	0	22	100	54	21	1	0	100	66	50	14	17	100	50	41	1
20.1342	Canada	Agree	Men	In an exclusive relationship	No	No	1	0% - 10%	0% - 10%	No	No	Yes	33	22	9	100	50	30	0	6	100	50	54	38	7	100	50	62	14	15	100	50	45	10	6	100	50	56	41	10	99	50	30	2	7	99	50	28	4
18.7041	Canada	Neither agree nor disagree	Men	In an exclusive relationship	No	No	1	91% - 100%	91% - 100%	No	No	No	11	0	2	99	57	10	0	0	100	59	11	0	1	100	40	16	2	0	100	71	4	2	0	100	72	3	0	0	100	80	2	0	0	100	29	2	0
19.0247	Yugoslavia	Neither agree nor disagree	Men	Single	No	No	3	0% - 10%	0% - 10%	No	No	Yes	6	6	5	99	50	4	5	7	99	5	6	1	7	99	43	9	5	2	100	10	15	17	25	99	10	6	3	10	99	56	15	11	4	99	3	0	1
18.7123	Canada	Agree	Men	Single	No	No	3	51% - 70%	11% - 30%	No	Yes	Yes	22	25	59	100	50	36	28	41	38	50	36	40	33	99	50	37	41	50	100	50	41	29	74	100	50	40	26	50	98	50	33	10	67	30	50	25	16
19.2274	Canada	Agree strongly	Men	Single	No	No	2	11% - 30%	0% - 10%	No	No	Yes	56	50	50	100	50	16	0	50	100	50	14	0	50	100	52	50	0	52	100	50	55	0	50	100	50	50	0	50	100	50	50	0	50	100	50	32	0
18.5233	Canada	Disagree	Men	Single	No	No	4	11% - 30%	0% - 10%	No	No	Yes	5	1	8	100	72	0	0	0	99	82	1	0	9	99	77	13	2	10	100	67	12	5	7	100	73	1	1	10	100	86	14	11	12	98	43	4	0
20.1808	United States	Agree	Men	Single	No	No	6	11% - 30%	0% - 10%	No	No	Yes	60	71	35	100	54	0	0	0	99	73	0	0	0	100	68	50	35	20	100	66	2	0	0	100	78	0	0	0	100	75	50	37	0	100	32	4	0
22.1233	Canada	Disagree	Men	Single	No	No	2	0% - 10%	0% - 10%	Yes	No	Yes	20	6	24	99	33	3	0	14	98	61	38	19	24	99	38	21	17	62	99	38	30	25	23	100	36	10	11	24	100	67	55	60	22	99	28	0	0
21.2	Canada	Neither agree nor disagree	Men	Single	No	No	1	0% - 10%	0% - 10%	No	No	No	52	17	18	89	78	4	19	7	100	82	3	9	11	97	67	36	22	19	91	67	16	53	14	95	68	10	17	8	95	84	58	84	16	91	30	12	9
21.1397	Canada	Agree	Both	In an exclusive relationship	No	No	9	51% - 70%	31% - 50%	No	No	Yes	88	87	34	88	80	38	57	24	94	65	39	22	14	89	57	41	32	33	94	58	75	62	27	89	71	75	72	33	87	70	59	67	30	94	58	57	20
18.9397	Poland	I prefer not to say	Men	Single	No	No	4	71% - 90%	91% - 100%	Yes	No	No	27	1	50	80	72	1	3	29	99	82	25	24	53	82	50	23	2	50	82	50	26	23	69	66	50	3	19	41	83	60	1	1	50	91	57	6	0
18.5644	Canada	Disagree	Men	Single	No	No	1	0% - 10%	0% - 10%	No	No	Yes	26	0	0	100	62	0	0	0	100	88	41	7	3	50	56	75	77	54	50	61	56	0	50	100	59	54	13	0	100	74	65	59	25	50	50	14	5
19.3342	Canada	Neither agree nor disagree	Men	Single	No	No	0			No	No		48	22	23	100	35	2	1	1	100	80	37	4	18	100	44	58	32	35	100	45	45	24	23	100	43	32	2	12	100	53	48	25	21	99	28	36	5
18.6329	Portugal	Disagree	Men	Single	No	No	3	51% - 70%	91% - 100%	Yes	No	No	32	1	1	99	35	0	0	1	99	50	1	1	1	100	22	1	14	23	99	58	75	4	57	77	64	24	1	0	99	88	0	1	1	100	50	1	0
18.8521	Canada	Disagree	Both	Single	No	No	1	0% - 10%	0% - 10%	No	No	Yes	6	0	2	100	50	0	1	2	100	50	0	0	4	100	50	0	0	2	100	50	0	0	2	100	50	6	0	12	100	50	2	50	2	100	50	50	50
20.4603	Iraq	Agree strongly	Men	Married	No	No	One	31% - 50%	51% - 70%	No	No	Yes	88	83	43	7	13	58	68	21	31	30	51	50	50	55	50	41	55	17	56	19	19	14	17	91	75	7	0	1	78	75	73	55	61	59	42	38	26
19.7315	Canada	Agree strongly	Men	In an exclusive relationship	No	No	1	51% - 70%	71% - 90%	No	No	No	66	50	73	100	71	50	0	3	100	71	13	15	22	100	35	50	17	39	100	83	90	50	73	67	70	4	9	2	100	76	21	22	29	100	68	8	5
20.0521	Barbados	Disagree	Men	Single	No	No	1	0% - 10%	0% - 10%	No	No	No	16	2	2	100	50	14	0	1	100	53	14	0	3	100	46	19	0	2	100	61	24	3	0	100	50	21	0	0	100	55	31	1	3	100	50	5	0
20.0986	Canada	Agree	Men	In an exclusive relationship	No	No	8	71% - 90%	91% - 100%	Yes	No	No	0	1	0	99	76	1	1		99	79	1	1	0	99	94	1	0	0	100	93	0	1	0	99	89	0	1	0	100	91	0	0	0	99	70	1	1
18.8466	Canada	Agree strongly	Men	In an exclusive relationship	No	No	one	0% - 10%		No	No	Yes	6	0	0	99	17	0	1	19	0	28	2	1	39	98	0	0	1	66	100	30	5	1	0	1	54	2	0	0	100	41	4	0	42	0	30	0	1
18.4356	Canada	Disagree	Men	Single	No	No	8	0% - 10%	0% - 10%	No	No	Yes	0	0	1	99	36	1	1	0	99	50	0	1	1	100	57	1	0	1	99	15	1	1	1	99	50	0	1	1	100	42	1	0	1	99	50	1	1
19.0247	Canada	Agree	Men	In an exclusive relationship	No	No	three	71% - 90%	91% - 100%	Yes	No	No	39	50	32	70	50	27	31	24	100	62	47	28	34	95	60	35	26	35	93	39	44	37	38	84	57	11	16	20	93	77	50	31	38	83	50	31	27
20.8	Japan	Neither agree nor disagree	Men	In an open relationship	No	No	2	11% - 30%	11% - 30%	No	No	Yes	19	5	80	91	50	50	10	35	90	0	32	7	37	97	4	29	36	28	81	9	50	74	0	71	12	5	32	50	93	69	18	50	50	70	50	0	0
18.6055	Canada	Agree	Men	Single	No	No	8	91% - 100%	91% - 100%	Yes	No	No	6	10	2	91	7	11	3	5	96	8	5	4	7	94	27	11	9	5	89	21	6	0	6	96	23	2	0	7	100	73	8	3	7	97	18	2	0
19.6986	Canada	Disagree strongly	Men	Single	No	No	2	91% - 100%	0% - 10%	No	No	Yes	0	0	0	100	62	0	0	0	100	50	1	0	0	100	50	0	0	0	100	50	1	0	8	100	50	15	0	6	100	50	0	1	0	99	49	1	1
18.7479	India	Agree	Men	Single	No	No	0	91% - 100%	91% - 100%	No	No	No	33	68	0	5	36	42	31	0	0	33	0	0	50	100	12	22	59	40	34	66	7	40	25	75	27	7	0	0	99	29	26	25	57	67	64	0	5
19.6548	Canada	Disagree strongly	Men	Single	No	No	3	11% - 30%	0% - 10%	No	No	No	5	6	2	3	50	9	50	0	98	50	50	3	50	94	50	50	5	2	50	50	26	3	4	19	50	50	1	2	95	50	50	11	1	96	50	9	5
19.1589	Canada	Disagree	Men	Single	No	No	5	91% - 100%	0% - 10%	No	No	No	68	73	46	80	19	27	1	17	88	35	25	16	15	87	17	44	44	39	86	18	44	44	12	88	16	22	4	14	84	18	20	23	24	82	24	45	42
19.2027	Canada	Agree strongly	Men	In an exclusive relationship	No	No	5	71% - 90%	91% - 100%	No	Yes	No	4	2	3	100	50	0	0	1	100	50	2	0	3	100	50	6	2	2	100	50	6	3	3	100	50	17	2	3	100	50	6	2	3	100	50	2	2
18.6384	Canada	Agree	Men	In an exclusive relationship	No	No	1	71% - 90%	91% - 100%	No	No	No	100	11	87	100	50	19	0	24	100	100	22	100	23	100	50	21	10	50	100	50	100	6	75	100	50	24	100	41	100	100	40	8	17	100	50	100	17
20.0384	Canada	Agree	Men	In an exclusive relationship	No	No	1	11% - 30%	0% - 10%	No	No	Yes	23	13	1	99	50	0	1	1	98	50	9	1	0	99	50	1	25	0	100	50	11	21	1	100	50	18	7	1	99	60	2	1	2	99	50	3	1
19.8932	Canada	Disagree	Men	Single	No	No	0	0% - 10%	0% - 10%	No	No		57	12	25	99	39	31	23	50	100	55	58	21	38	99	50	39	27	50	100	50	50	43	43	100	50	41	24	50	99	50	35	22	42	100	50	29	8
19.8932	Canada	Agree	Men	In an exclusive relationship	No	No	1	71% - 90%	71% - 90%	No	No	Yes	22	17	32	96	37	1	1	4	100	70	13	39	4	100	6	19	28	31	87	48	16	5	10	99	47	1	4	17	100	53	42	31	58	87	70	31	22
18.9616	Canada	I prefer not to say	Men	Single	No	No	0	0% - 10%	0% - 10%	No	No	No	3	0	0	100	50	0	0	0	100	50	5	0	0	100	50	37	0	0	100	50	2	0	0	100	50	0	0	0	100	50	0	0	0	100	50	0	0
18.9918	Canada	Agree	Men	Single	No	No	2	0% - 10%	0% - 10%	No	No	Yes	19	0	0	100	16	6	0	0	100	16	18	4	0	100	7	86	89	6	100	9	57	73	3	100	15	64	55	3	100	23	94	83	5	100	15	38	0
18.9945	Canada	Agree strongly	Men	In an exclusive relationship	No	No	4	51% - 70%	91% - 100%	No	No	No	1	0	1	1	50	1	0	0	50	1	2	1	2	3	2	15	9	50	2	23	1	50	0	50	1	1	1	2	2	99	1	1	1	50	1	1	50
19.2411	Canada	Neither agree nor disagree	Men	Single	No	No	0	0% - 10%	0% - 10%	No	No		32	0	64	100	8	5	0	4	100	50	3	0	5	100	50	50	0	21	100	50	15	0	42	100	50	3	0	0	100	55	9	0	10	100	14	4	0
26.4	Canada	Agree	Men	Single	No	No	4	0% - 10%	0% - 10%	No	No	Yes	6	16	0	100	50	14	0	0	100	50	4	5	2	98	50	4	0	3	100	50	5	14	1	98	50	50	3	0	100	50	50	5	4	98	50	11	8
19.189	China	Neither agree nor disagree	Men	Single	No	No	0	0% - 10%	0% - 10%	No	No	No	2	0	0	99	50	1	0	1	99	50	59	8	1	100	50	16	1	1	100	64	7	0	2	100	63	9	1	9	99	50	25	0	1	99	50	8	1
18.5151	Canada	Agree	Men	In an exclusive relationship	No	No	8	51% - 70%	91% - 100%	No	No	No	0	0	2	100	59	0	0	0	100	65	3	0	2	100	29	0	0	2	100	29	3	0	4	100	50	0	0	2	100	35	9	0	22	100	49	2	2
20.8411	Canada	Disagree	Men	In an exclusive relationship	No	No	7	51% - 70%	71% - 90%	No	No	No	76	47	59	97	67	9	0	11	28	34	21	8	27	86	44	40	43	57	87	83	38	11	55	46	73	12	0	6	46	77	18	0	12	69	6	6	0
19.274	Canada	Agree	Men	Single	No	No	3	0% - 10%	0% - 10%	No	No	Yes	8	7	0	100	21	6	0	0	100	15	45	41	0	100	29	60	50	0	100	34	64	66	2	100	25	3	0	0	100	39	50	37	5	100	27	47	9
20.0685	China	I prefer not to say	Men	Single	No	No	0	0% - 10%	0% - 10%	No	No	No	22	27	38	26	19	10	10	1	100	26	26	12	1	100	20	28	5	31	100	74	9	10	1	100	4	1	0	0	100	91	1	7	0	99	39	5	11
19.274	Canada	Agree	Men	In an exclusive relationship	No	No	1	0% - 10%	0% - 10%	No	No	Yes	12	1	0	100	70	24	1	0	100	74	1	1	1	100	70	3	3	1	99	59	9	0	0	98	73	0	0	0	100	77	3	1	0	100	58	2	1
19.9534	India	Agree	Both	In an exclusive relationship	No	No	3	51% - 70%	71% - 90%	Yes	No	Yes	4	0	0	100	65	0	0	0	100	77	0	0	0	100	100	8	0	5	100	50	39	32	40	90	50	0	0	0	100	100	0	0	0	100	59	0	0
19.9452	Canada	Agree	Both	In an exclusive relationship	No	No	7	51% - 70%	91% - 100%	No	No	No	56	41	100	99	55	29	6	99	99	28	16	10	98	99	50	86	91	31	99	58	99	33	0	99	57	50	57	62	100	31	33	7	2	99	23	1	3
22.4932	Canada	Agree	Men	Single	No	No	2	0% - 10%	0% - 10%	No	No	Yes	30	0	0	100	50	3	0	0	100	78	16	0	0	100	50	0	0	0	99	50	43	0	0	100	50	34	0	0	100	50	18	0	0	100	50	24	0
18.6603	Canada	Agree	Men	Single	No	No	5	11% - 30%	0% - 10%	No	No	Yes	33	1	57	99	30	1	0	28	100	50	11	3	72	100	32	40	51	78	100	32	21	6	79	98	31	21	8	50	99	13	26	2	22	98	20	22	0
18.6712	Canada	Neither agree nor disagree	Men	Single	No	No	0	0% - 10%	0% - 10%	No	No		23	1	57	100	57	22	0	57	100	37	50	1	56	100	58	26	0	40	99	36	51	1	56	100	76	5	0	50	99	55	20	0	65	100	53	12	0
19.0575	Canada	Neither agree nor disagree	Men	Single	No	No	0	0% - 10%	0% - 10%	No	No	Yes	0	0	0	100	79	0	0	0	100	86	0	0	0	100	83	0	0	0	100	79	0	0	0	100	81	0	100	0	100	81	0	0	0	100	50	0	0
20.6411	Canada	Agree	Men	In an exclusive relationship	No	No	1	91% - 100%	91% - 100%	No	No	No	37	0	9	98	50	68	53	71	77	16	18	10	26	96	50	26	8	22	96	71	29	0	26	96	72	10	10	6	4	75	50	20	78	86	24	4	3
18.9726	China	Agree	Both	Single	No	No	0	0% - 10%		No	No		1	1	1	100	50	2	1	0	100	50	1	1	1	99	50	1	1	0	99	50	0	0	1	99	50	1	0	1	99	50	1	1	0	99	50	1	1
18.9753	Canada	Neither agree nor disagree	Men	Single	No	No	1	0% - 10%	0% - 10%	No	No	Yes	1	1	15	0	93	9	0	4	100	67	2	0	13	100	100	22	0	34	100	100	3	0	50	100	74	5	15	80	100	75	13		21	100	94	6	0
21.6164	Canada	Agree strongly	Men	In an exclusive relationship	No	No	25	91% - 100%	91% - 100%	Yes	No	No	2	4	2	99	50	0	1	2	100	50	0	2	2	100	50	11	3	2	98	50	11	3	3	100	50	5	4	2	100	50	19	1	3	99	50	3	1
18.9589	Yugoslavia	Agree strongly	Men	In an exclusive relationship	No	No	1	51% - 70%	91% - 100%	No	Yes	No	1	1	1	99	14	1	0	1	100	92	0	0	0	0	50	0	0	50	100	72	1	1	1	100	73	0	0	0	99	50	0	0	1	99	13	1	1
22.2548	Canada	Neither agree nor disagree	Men	Single	No	No	zero	0% - 10%	0% - 10%	No	No		95	55	59	100	50	0	0	14	100	50	10	7	8	100	57	78	50	65	100	50	7	0	50	100	50	0	0	8	100	72	72	15	36	100	50	0	0
20.0877	Canada	Disagree	Men	Single	No	No	1	0% - 10%	0% - 10%	No	No	Yes	54	100	50	79	56	37	4	14	100	61	27	23	48	99	82	53	55	11	99	68	50	55	24	100	61	8	16	8	100	97	8	18	8	99	73	28	10
19.6658	Canada	Neither agree nor disagree	Men	In an exclusive relationship	No	No	2	11% - 30%	11% - 30%	No	No	Yes	69	41	14	97	29	24	26	13	97	32	34	8	7	97	27	50	4	10	97	27	63	19	7	97	10	9	8	3	100	50	43	13	11	95	27	17	11
19.6658	Canada	Neither agree nor disagree	Men	In an exclusive relationship	No	No	2	0% - 10%	0% - 10%	No	No	Yes	50	8	16	99	18	50	3	4	100	21	50	14	2	100	18	50	17	5	100	17	58	13	4	100	19	11	5	11	100	26	42	4	6	99	23	23	1
18.6219	Canada	Neither agree nor disagree	Men	Single	No	No	0			No	No		25	1	0	100	50	5	0	0	100	50	24	1	0	100	50	30	4	0	100	50	28	18	0	100	50	13	4	0	100	50	22	1	0	100	50	18	6
20.3014	Canada	Agree strongly	Men	In an exclusive relationship	No	No	2	71% - 90%	91% - 100%	No	No	No	1	1	4	100	1	0	0	0	100	50	0	0	0	100	9	0	1	0	100	3	0	0	2	100	7	1	0	2	99	9	0	0	2	100	0	0	0
22.3616	Canada	Neither agree nor disagree	Men	In an exclusive relationship	No	No	5	11% - 30%	31% - 50%	No	No	Yes	1	0	50	100	50	0	0	0	100	75	5	0	0	100	66	0	0	0	100	83	44	58	57	100	64	50	0	0	100	90	8	0	0	100	77	0	2
18.5233	Canada	Agree strongly	Men	In an exclusive relationship	No	No	5	0% - 10%	0% - 10%	No	No	Yes	59	0	0	100	50	0	0	0	100	50	18	0	0	100	50	28	0	0	100	50	4	10	0	100	50	0	0	0	100	50	17	0	5	100	50	2	0
25.4	Canada	Agree	Men	In an exclusive relationship	Yes	No	15	71% - 90%	91% - 100%	No	No	No	86	95	29	7	54	3	0	9	100	73	0	0	2	99	71	22	42	53	55	54	26	30	76	69	49	8	0	3	91	63	3	3	15	95	37	0	2
21.0192	Canada	Agree	Men	In an exclusive relationship	No	No	1	91% - 100%	91% - 100%	No	No	No	10	0	0	99	50	11	1	0	100	50	23	0	1	99	50	5	1	1	100	50	6	0	0	99	50	57	0	0	99	51	7	0	1	1	50	12	0
18.8	Canada	Agree	Men	In an exclusive relationship	No	No	2	71% - 90%	71% - 90%	No	No	No	1	0	0	1	50	2	1	0	1	50	3	1	3	2	22	1	0	2	0	50	1	2	1	0	50	0	1	1	3	50	2	2	3	5	50	3	2
19.2274	Canada	Neither agree nor disagree	Both	Single	No	No	2	0% - 10%	0% - 10%	No	No	Yes	2	0	21	3	50	50	20	30	100	50	3	100	4	100	50	3	3	3	100	50	1	3	8	2	50	0	1	13	100	50	4	3	5	100	26	3	0
20.2137	Canada	Agree	Both	In an exclusive relationship	Yes	No	16	51% - 70%	0% - 10%	Yes	No	No	100	100	64	99	55	7	35	100	100	30	100	75	100	100	100	1	100	100	99	63	12	100	4	99	85	100	8	100	4	5	1	1	0	9	28	100	1
19.2767	Portugal	Agree	Men	In an exclusive relationship	No	No	3	91% - 100%	91% - 100%	Yes	No	No	39	72	66	90	50	33	0	92	98	50	1	2	3	98	50	79	68	40	33	50	73	84	78	32	50	0	80	85	24	50	44	68	78	75	50	4	15
21.1781	Canada	Disagree	Men	Single	No	No	9	51% - 70%	71% - 90%	Yes	No	Yes	0	0	0	0	68	2	0	50	100	90	3	0	0	100	71	0	0	22	100	74	12	4	70	100	61	0	0	0	100	100	0	0	19	100	43	8	0
20.0082	Canada	Agree	Men	In an exclusive relationship	No	No	2	31% - 50%	11% - 30%	No	No	Yes	38	1	0	97	33	2	2	1	98	50	9	1	12	88	5	16	1	3	2	46	1	2	3	15	10	1	10	1	98	82	1	2	5	98	1	0	2
19.926	Canada	Agree strongly	Men	In an exclusive relationship	No	No	1	11% - 30%	31% - 50%	No	No	No	5	8	34	98	16	17	1	0	98	98	2	2	1	99	100	2	1	4	98	97	15	12	5	99	95	12	2	1	99	100	4	10	6	100	1	2	0
19.137	Canada	Neither agree nor disagree	Men	Single	No	No	1	0% - 10%	0% - 10%	No	No	Yes	1	2	3	98	24	7	5	20	93	59	3	1	3	98	13	1	3	8	98	3	7	0	5	97	58	2	2	1	98	64	3	4	7	97	24	2	5
18.5151	Croatia (Hrvatska)	Agree	Men	Single	No	No	0	0% - 10%	0% - 10%	No	No	No	55	11	34	98	2	37	0	9	100	18	4	1	13	100	21	27	26	30	70	87	26	1	24	76	68	57	9	85	89	100	30	22	36	82	55	15	8
19.137	Canada	Neither agree nor disagree	Men	Single	No	No	1	0% - 10%	0% - 10%	No	No	Yes	2	2	7	98	5	12	8	14	97	62	3	2	3	96	11	4	5	12	97	40	2	5	13	99	62	1	4	5	98	21	2	6	5	98	17	100	2
23.6164	Canada	Agree	Men	In an exclusive relationship	No	No	1	0% - 10%	0% - 10%	No	No	Yes	22	4	13	100	24	5	3	2	100	57	29	24	10	100	57	19	23	4	100	59	56	36	3	100	59	21	0	0	100	63	3	9	5	100	20	10	6
19.5863	Canada	Agree strongly	Men	In an exclusive relationship	No	No	7	91% - 100%	91% - 100%	No	No	No	74	37	50	39	50	50	1	16	81	50	26	42	50	66	50	32	14	50	50	50	19	16	71	41	50	2	14	19	79	50	50	3	50	0	50	50	50
18.7178	Canada	Agree	Men	Single	No	No	4	31% - 50%	0% - 10%	No	No	Yes	0	0	37	100	50	0	1	98	100	50	0	0	1	99	95	43	1	61	99	11	1	1	98	99	89	1	1	99	0	99	13	1	50	99	50	11	0
21.6137	China	Neither agree nor disagree	Men	In an exclusive relationship	No	No	1	0% - 10%	0% - 10%	Yes	No	Yes	2	2	0	100	6	0	0	0	99	1	1	1	1	99	2	0	0	0	5	1	7	0	9	99	5	0	1	1	99	0	0	1	0	100	0	1	0
19.3425		Agree	Men	In an exclusive relationship	No	No	3	71% - 90%	71% - 90%	No	No	No	0	0	0	100	50	0	0	0	100	50	0	0	0	100	50	0	0	3	100	100	0	3	0	100	50	0	0	0	100	50	2	5	0	100	50	0	0
20.8767	Canada	Neither agree nor disagree	Men	In an exclusive relationship	No	No	1	51% - 70%	31% - 50%	Yes	No	Yes	50	50	50	50	50	50	0	50	100	50	50	100	50	50	50	50	17	50	50	50	83	76	50	100	60	50	50	50	50	50	62	67	50	100	50	50	100
20.8849	Canada	Agree	Men	In an exclusive relationship	No	No	8	51% - 70%	91% - 100%	No	No	No	30	0	2	100	52	0	0	0	100	62	0	0	0	100	50	33	0	0	98	54	50	0	0	100	6	0	0	0	100	71	1	0	0	98	34	0	0
19.3452	Canada	Agree	Men	In an exclusive relationship	No	No	3	71% - 90%	71% - 90%	No	No	No	50	13	50	95	50	26	1	1	100	88	81	78	7	89	91	56	41	3	97	72	54	57	7	97	78	24	12	9	94	50	18	3	50	100	50	19	2
19.3205	Canada	Agree	Men	In an exclusive relationship	No	No	3	71% - 90%	91% - 100%	No	No	No	19	63	15	88	50	21	0	8	100	77	30	22	39	100	36	56	7	30	100	57	50	22	59	74	59	18	34	27	100	67	59	32	41	77	64	15	0
19.2137	Canada												17	23	0	100	6	7	6	11	100	6	16	8	0	100	12	10	11	6	100	5	39	52	13	100	14	45	7	0	100	10	61	15	13	100	8	38	15
22.1397	Canada	Agree	Men	In an exclusive relationship	No	No	1	91% - 100%	91% - 100%	No	No	No	0	0	0	98	75	0	1	0	100	77	1	1	0	100	70	3	0	0	100	50	2	0	2	100	71	0	2	1	1	65	2	3	0	100	50	0	1
20.2384	Canada	Neither agree nor disagree	Men	Single	No	No	1	11% - 30%	11% - 30%	No	No	Yes	29	0	0	100	47	0	0	0	100	50	34	0	0	100	39	50	7	0	100	12	10	0	0	100	92	5	0	0	100	100	35	13	0	100	20	8	0
19.3726	Mauritius	Agree	Both	Single	No	No	2	0% - 10%	0% - 10%	No	No	No	1	1	1	100	9	1	0	1	100	36	13	2	4	100	14	2	1	1	100	24	18	5	1	99	10	22	27	26	99	19	0	1	1	100	11	12	1
18.6247	India	Disagree strongly	Men	Single	No	No	1	0% - 10%	0% - 10%	No	No	Yes	63	19	11	100	42	5	1	1	96	21	10	2	0	8	15	59	26	5	86	19	73	67	16	80	60	62	56	1	87	28	29	1	2	72	9	1	0
19.3589	Canada	Disagree	Men	Single	No	No	2	0% - 10%	0% - 10%	No	No	Yes	58	59	17	99	28	9	1	37	99	50	27	1	16	100	28	70	84	77	99	50	7	27	13	100	65	50	50	8	99	67	57	9	39	99	10	2	23
21.8877	India	Agree	Men	In an exclusive relationship	No	No	2	71% - 90%	71% - 90%	Yes	No	No	1	1	1	99	65	0	1	1	99	45	7	1	6	100	50	1	1	1	99	66	8	1	1	99	79	1	1	1	100	89	5	0	1	99	67	1	0
18.8082	India	Agree strongly	Men	In an exclusive relationship	No	No	1	0% - 10%	0% - 10%	No	No	Yes	0	0	0	100	100	100	0	0	100	100	0	100	0	100	100	100	0	100	100	100	0	0	0	100	100	0	100	0	100	100	0	0	0	100	100	100	100
18.7918	Ireland	Agree	Men	In an exclusive relationship	No	No	1	91% - 100%	91% - 100%	No	No	No	46	9	54	100	28	0	0	1	100	100	6	0	69	100	95		28	82	88	80	45	10	75	100	76	0	0	13	100	93	64	0	78	7	14	27	2
18.7534	Canada	Agree strongly	Men	In an exclusive relationship	No	No	1	0% - 10%	0% - 10%	No	No	Yes	50	0	50	50	57	8	50	0	100	0	50	6	0	50	0	79	50	0	50	0	5	50	50	50	1	3	50	50	50	50	65	50	0	0	0	33	0
19.2219	Canada	Neither agree nor disagree		Single	No	No	One	51% - 70%	0% - 10%	No	No	Yes	50	50	50	50	50	50	50	50	50	50	50	50	50	50	50	50	50	50		50	50	50	50	50	50	50	50	50	50	50	50	50	50	50	50	50	50
18.9315	Canada	Neither agree nor disagree	Men	Single	No	No	1	0% - 10%	0% - 10%	No	No	Yes	47	42	0	100	8	21	0	1	100	56	21	6	0	100	24	50	26	1	100	20	50	15	1	100	22	23	3	0	100	47	13	5	0	100	26	23	31
20.4137	Italy	Disagree	Men	Single	No	No	7	11% - 30%	0% - 10%	No	No	No	18	15	12	100	50	7	0	22	89	50	13	11	35	74		29	19	9	94	50	18	10	11	63	50	28	21	17	86	50	32	31	27	79	47	17	0
20.0904	Canada	Agree strongly	Men	In an exclusive relationship	No	No	5	91% - 100%	91% - 100%	Yes	No	No	27	1	1	26	4	50	11	2	12	1	1	5	9	7	1	1	35	1	11	34	1	1	40	50	5	18	13	4	33	33	0	9	0	2	28	7	29
20.4438	Canada	Agree	Men	Single	No	No	3	0% - 10%	0% - 10%	No	No	Yes	15	0	3	99	34	0	1	3	100	39	0	0	2	99	25	3	0	1	99	37	3	1	7	99	60	20	0	4	100	42	0	0	4	99	16	1	0
22.126	India	Agree strongly	Men	In an exclusive relationship	No	No	4	51% - 70%	71% - 90%	Yes	No	Yes	74	77	61	76	55	0	1	0	1	16	55	50	0	1	1	50	2	2	1	1	35	1	1	0	8	29	31	2	1	2	2	1	1	1	1	1	2
18.937	Canada	Agree strongly	Men	In an exclusive relationship	No	No	1	51% - 70%	71% - 90%	No	No	Yes	23	3	6	100	82	8	15	14	100	100	0	0	0	100	69	10	3	1	100	59	2	1	9	100	64	1	0	1	100	100	11	0	24	100	81	1	0
21.9233	Canada	Disagree	Both	Single	No	No	4	11% - 30%	0% - 10%	No	No	Yes	0	50	0	100	65	0	0	0	100	78	0	0	50	100	65	50	50	0	100	75	0	0	0	100	71	0	0	0	100	75	0	0	0	100	86	0	0
19.1562	Canada	Agree	Men	In an exclusive relationship	No	No	1	31% - 50%	0% - 10%	No	No	Yes	14	2	18	99	11	5	2	5	13	19	4	17	21	0	11	1	10	1	2	4	5	3	43	22	0	4	4	0	6	12	2	0	2	7	3	1	1
18.5178	Canada	Agree	Men	In an exclusive relationship	No	No	3	11% - 30%	0% - 10%	No	No	Yes	1	0	0	100	13	0	0	0	100	29	0	0	0	100	12		0	0	100	9	0	3	4	100	12	0	0	0	0	19	4	0	0	100	16	0	0
18.7973	Greece	Agree	Men	In an exclusive relationship	No	No	2	71% - 90%	91% - 100%	No	No	No	0	0	2	99	48	0	9	14	100	80	12	1	3	100	67	11	0	7	100	80	20	0	22	100	95	1	1	0	99	82	8	1	5	100	54	1	0
19.7836	Canada	Agree	Men	Single	No	No	4	71% - 90%	91% - 100%	No	No	No	50	87	73	90	1	50	0	26	96	33	58	13	28	50	43	77	60	97	17	42	65	50	59	98	50	4	11	0	100	85	44	22	14	100	85	65	46
18.8356	Canada	Agree	Men	Single	No	No	10	71% - 90%	71% - 90%	Yes	No	No	7	7	12	90	90	25	56	0	91	79	4	17	32	89	1	3	50	4	93	65	53	75	6	21	80	5	0	96	100	50	4	1	12	94	56	0	10
18.8	Canada	Disagree	Men	Single	No	No	1	0% - 10%	0% - 10%	No	No	Yes	41	25	37	97	6	11	3	6	99	17	32	4	2	98	19	15	4	24	97	14	13	8	28	98	24	4	4	7	98	34	19	3	5	99	31	23	2
18.9699	Canada	Agree	Men	In an exclusive relationship	No	No	3	51% - 70%	51% - 70%	No	No	No	50	16	1	99	57	1	0	0	99	99	28	5	2	100	37	15	5	1	99	35	28	2	3	100	31	17	2	0	98	8	13	2	2	98	29	17	4
19.263	Canada	Neither agree nor disagree	Men	Single	No	No	5	0% - 10%	0% - 10%	No	No	Yes	17	9	7	99	68	0	9	0	100	62	6	2	1	99	50	3	2	4	100	50	55	8	2	100	50	7	6	8	98	66	0	7	0	98	50	10	6
18.8438	Canada	Disagree	Both	Single	No	No	3	71% - 90%	91% - 100%	No	No	No	6	75	68	100	74	19	16	24	100	68	0	3	0	100	62	21	100	44	78	33	75	80	79	68	81	28	16	64	100	75	5	8	76	100	25	14	0
19.2712	Canada	Agree	Men	Single	No	No	2	0% - 10%	11% - 30%	No	No	Yes	33	0	14	100	62	21	1	27	98	80	11	3	6	100	82	51	3	37	99	50	13	0	20	99	72	28	1	7	100	79	18	9	7	98	58	33	0
18.5178	Canada	Agree	Men	In an exclusive relationship	No	No	7	71% - 90%	91% - 100%	No	Yes	No	50	50	50	70	11	50	50	50	89	50	2	3	50	50	50	3	22	50	50	50	2	50	50	50	74	2	2	34	50	100	5	0	50	50	50	50	1
19.8219	Canada	Disagree	Men	Single	No	No	1	0% - 10%	0% - 10%	No	No	No	73	44	34	100	1	40	4	29	99	74	2	13	7	99	35	6	34	22	99	28	30	80	37	100	86	34	33	1	100	75	22	28	5	99	26	1	0
22.0027	Canada	Agree strongly	Both	In an exclusive relationship	No	No	10	51% - 70%	91% - 100%	No	No	No	1	0	0	100	50	0	1	0	100	68	0	1	1	100	50	0	0	1	100	50	0	0	0	100	50	0	1	0	100	62	1	1	1	100	50	0	1
20.2877	Canada	I prefer not to say	Men	Single	No	No	0	91% - 100%	91% - 100%	No	No	No	17	15	0	100	3	0	1	0	100	7	2	0	0	100	3	3	2	0	100	3	9	0	3	100	2	2	2	0	100	17	2	0	0	100	3	2	0
20.2877	Canada	I prefer not to say	Men	Single	No	No	0	0% - 10%	0% - 10%	No	No	No	14	6	0	100	3	0	0	0	100	0	2	0	0	100	3	2	2	0	100	2	4	0	0	100	1	0	0	0	100	3	3	0	0	100	2	0	0
21.9178	Canada	Disagree	Men	Single	No	No	6	0% - 10%	0% - 10%	No	No	Yes	50	61	35	100	50	7	0	5	100	50	57	28	24	100	50	53	44	18	100	50	57	42		100	50	54	38	18	100	50	47	26	33	100	50	22	21
20.0411	Canada	Agree strongly	Men	In an exclusive relationship	No	No	3	71% - 90%	91% - 100%	No	No	No	8	2	9	97	50	4	0	0	100	50	5	0	2	100	50	6	0	6	100	50	1	0	3	100	75	0	0	0	100	78	0	0	0	100	50	2	0
21.4356	Canada	Disagree	Men	Single	No	No	3	71% - 90%	0% - 10%	No	No	Yes	8	0	0	100	22	0	0	0	100	58	19	58	0	100	60	3	0	0	100	60	26	0	0	100	87	1	0	0	100	83	6	0	0	100	71	0	0
21.7753	Canada	Agree	Men	In an exclusive relationship	No	No	1	71% - 90%	71% - 90%	No	No	No	50	1	1	99	81	1	13	3	99	50	50	2	5	32	82	50	1	98	99	87	7	1	67	99	99	50	1	71	17	100	6	1	1	91	90	5	1
18.4712	Canada	Neither agree nor disagree	Men	Other	No	No	2	0% - 10%	0% - 10%	No	No	Yes	5	18	24	100	27	26	40	45	97	59	3	22	6	98	84	13	6	90	93	57	16	14	19	99	65	7	22	1	99	34	17	5	36	64	63	4	4
19.4493	Jordan	Neither agree nor disagree	Men	Single	No	No	1	71% - 90%	0% - 10%	No	No	Yes	50	4	2	100	68	7	0	6	100	68	11	0	14	100	65	11	0	9	99	81	26	0	0	100	65	8	13	7	100	50	22	1	4	100	73	9	0
19.063	France	Neither agree nor disagree	Men	In an exclusive relationship	No	No	6	0% - 10%	0% - 10%	No	No	Yes	20	4	50	99	4	50	50	4	93	50	4	5	10	96	19	7	2	50	4	50	50	50		99	50	50	3	50	50	88	8	3	6	97	14	2	9
18.5425	Ireland	Disagree	Men	Single	No	No	0	0% - 10%	0% - 10%	No	No	No	54	30	5	100	65	73	19	14	100	35	2	7	1	100	78	19	9	78	100	88	39	19	5	100	79	0	0	0	100	81	4	6	0	100	82	30	10
18.7589	Canada	Agree	Men	Single	No	No	2	71% - 90%	0% - 10%	No	No	No	57	1	50	99	50	6	0	42	100	50	28	0	50	100	50	6	0	50	100	50	58	0	50	100	50	57	2	50	99	50	62	0	50	100	50	25	0
19.7781	Canada	Agree	Men	Single	No	No	5	0% - 10%	0% - 10%	No	No	No	0	0	0	100	84	0	0	0	100	100	0	0	0	100	96	0	0	0	100	86	0	0	0	100	96	5	0	0	100	100	0	0	0	100	75	0	0
20.0822	Canada	Neither agree nor disagree	Men	Single	No	No	10	11% - 30%	0% - 10%	No	No	No	2	4	0	100	63	1	0	0	100	75	86	3	15	93	58	12	0	0	100	78	2	0	0	100	86	0	0	0	99	100	0	1	0	100	26	0	0
20.874	Canada	Agree strongly	Men	In an exclusive relationship	No	No	5	11% - 30%	0% - 10%	No	Yes	Yes	8	4	12	100	23	2	1	4	100	13	1	1	3	98	4	50	8	50	97	17	1	1	1	98	13	0	0	1	98	25	47	50	15	100	22	1	1
22.3425	Canada	Agree	Both	Single	No	No	1	0% - 10%	0% - 10%	No	No	Yes	43	0	1	100	50	33	0	0	100	50	50	17	0	100	50	18	0	0	100	50	50	55	1	99	50	37	13	0	99	50	42	37	0	100	47	31	0
18.8849	Canada	Agree	Men	Single	No	No	2	0% - 10%	0% - 10%	No	No	Yes	16	2	6	100	70	31	4	36	100	7	0	1	5	100	21	20	29	6	100	68	6	0	69	99	80	0	0	0	99	99	2	0	7	100	2	1	1
18.5397	Canada	Disagree	Both	In an exclusive relationship	No	No	9	91% - 100%	91% - 100%	Yes	Yes	No	29	0	35	0	31	40	0	50	99	93	25	8	50	13	50	27	1	56	100	37	46	35	56	100	7	50	5	81	70	60	29	0	37	100	38	50	9
18.5425	India	I prefer not to say	Men	Single	No	No	0	91% - 100%	91% - 100%	No	No	No	0	0	0	100	24	0	0	0	100	100	0	0	0	100	2	2	0	10	100	100	3	0	0	100	85	0	0	0	100	90	4	0	0	100	36	0	0
20.7918	China	I prefer not to say	Men	Single	No	No	zero	91% - 100%	91% - 100%	No	No	No	0	0	0	100	0	0	0	0	100	0	3	2	0	100	0	0	0	0	100	0	0	0	0	100	0	0	0	0	0	0	0	0	0	100	0	0	0
19.389	Portugal	Disagree	Men	Single	No	No	12	51% - 70%	71% - 90%	Yes	No	Yes	50	50	50	0	50	50	50	50	0	50	50	50	0	8	0	50	0	50	0	50	50	50	50	11	50	0	0	5	25	50	50	50	50	0	50	50	0
18.874	Canada	Agree strongly	Men	In an exclusive relationship	No	No	1	11% - 30%	11% - 30%	No	No	No	16	0	10	11	50	0	0	2	100	50	0	0	3	100	50	7	0	4	100	50	6	0	6	100	50	25	18	16	100	50	15	14	10	100	50	19	0
21.5288	Canada	Agree strongly	Men	In an exclusive relationship	No	No	1	0% - 10%	0% - 10%	No	No	Yes	44	0	3	100	50	8	0	3	100	50	4	0	2	100	50	32	0	4	100	50	35	0	5	100	50	5	0	5	100	50	39	0	9	100	50	50	0
18.7096	Canada	Agree strongly	Both	In an exclusive relationship	No	No	7	71% - 90%	91% - 100%	No	No	No	4	2	4	0	50	3	3	5	50	1	3	4	3	50	50	2	5	1	13	50	2	1	1	0	0	3	2	0	1	50	2	1	3	2	50	50	2
18.5425	Turkey	Neither agree nor disagree	Men	In an exclusive relationship	No	No	1	31% - 50%	31% - 50%	No	No	Yes	43	4	24	100	37	48	0	9	100	21	42	34	23	100	20	52	21	18	100	48	74	66	64	100	41	38	3	36	100	44	38	38	26	100	19	5	2
19.9589	Canada	Agree strongly	Men	In an exclusive relationship	No	No	7	71% - 90%	71% - 90%	Yes	No	No	10	28	66	94	80	85	76	17	95	81	14	32	17	92	79	27	8	14	94	25	0	21	11	97	90	4	4	14	99	96	20	11	5	79	84	15	97
18.5589	Canada	Disagree strongly	Men	Single	No	No	3	0% - 10%	0% - 10%	No	No	Yes	6	0	0	100	66	1	0	0	100	75	6	1	1	100	38	3	1	0	99	79	2	1	1	9	64	1	0	0	99	84	1	0	1	99	0		0
20.2055	Canada	Agree strongly	Men	In an exclusive relationship	No	No	8	0% - 10%	0% - 10%	Yes	No	No	0	3	22	100	18	0	0	11	100	100	0	0	0	100	66	0	0	6	100	87	0	0	14	100	100	0	0	0	100	100	0	0	89	100	72	0	0
18.6795	Grenada	Agree	Men	Single	No	No	4	51% - 70%	0% - 10%	No	No	No	0	0	0	100	99	1	0	1	100	99	0	0	100	100	100	0	0	0	99	99	0	0	0	100	100	0	0	0	100	73	0	0	0	100	100	0	0
18.6384	Canada	Disagree	Men	Single	No	No	20	71% - 90%	91% - 100%	No	No	No	0	0	21	100	33	16	0	0	100	10	0	8	0	100	29	0	0	0	100	14	0	0	0	100	20	0	0	0	100	81	0	0	0	22	15	0	0
18.6877	Canada	Agree	Both	In an exclusive relationship	No	No	3	31% - 50%	31% - 50%	No	No	Yes	19	8	9	100	26	0	0	4	0	29	0	0	100	100	29	37	4	2	100	16	20	13	3	100	17	63	39	32	64	63	1	0	2	100	10	22	6
20.5288	Canada	Agree strongly	Both	In an exclusive relationship	No	No	11	51% - 70%	91% - 100%	No	No	No	52	1	14	93	39	34	0	5	99	72	54	44	9	85	26	58	7	17	81	21	34	5	4	92	51	11	2	3	98	60	51	7	13	94	42	46	10
19.263	Canada	Neither agree nor disagree	Men	Single	No	No	0	0% - 10%	0% - 10%	No	No	No	2	25	3	98	34	17	0	4	100	63	5	5	4	96	27	13	1	1	99	96	57	56	59	65	27	44	34	3	98	89	5	3	1	97	68	50	24
19.0548	Canada	Disagree	Men	Single	No	No	1	0% - 10%	0% - 10%	No	No	Yes	2	10	1	98	31	13	2	2	97	43	2	3	3	1	28	12	12	7	97	30	6	6	3	97	50	2	1	2	98	84	17	9	6	98	17	4	1
18.9918	Canada	Agree strongly	Men	In an exclusive relationship	No	No	1	91% - 100%	91% - 100%	No	No	No	6	0	0	100	66	0	0	100	100	59	0	0	0	100	55	10	5	6	100	57	0	2	0	100	100	0	0	0	100	91	20	0	3	96	29	3	0
18.9726	Canada	Agree strongly	Men	In an exclusive relationship	No	No	6	0% - 10%	0% - 10%	No	No	Yes	50	1	50	99	50	1	50	50	99	50	50	1	50	100	50	2	50	1	100	50	1	50	50	99	50	50	1	1	100	50	50	1	1	100	50	1	50
19.1863	Canada	Neither agree nor disagree	Both		No	No	6	31% - 50%	0% - 10%	No	No	No	0	0	0	100	50	0	0	0	100	50	0	0	0	100	50	0	0	0	100	50	74	50	0	100	50	0	0	0	100	50	0	2	0	100	50	0	0
20.8384	Canada	Agree	Both	Single	No	No	15	51% - 70%	71% - 90%	Yes	No	No	0	0	0	100	65	9	1	0	100	77	3	0	0	100	82	3	3	0	100	59	17	5	0	93	86	16	18	0	92	71	11	10	7	93	42	2	0
21.9808	Canada	Agree	Men	In an exclusive relationship	No	No	6	0% - 10%	0% - 10%	No	No	Yes	39	4	22	100	44	35	19	56	99	40	60	9	37	99	41	22	4	10	100	43	60	24	25	14	38	50	7	6	100	72	69	77	67	100	35	26	0
19.0767	Canada	Agree	Both	Other	No	No	8	51% - 70%	71% - 90%	Yes	No	No	44	16	50	50	50	34	10	4	82	50	48	46	50	80	50	51	35	50	50	50	53	78	64	38	50	66	95	93	27	50	23	17	37	50	50	18	6
22.2192	Canada	Agree	Men	In an exclusive relationship	No	No	16	71% - 90%	91% - 100%	No	No	No	50	3	9	68	58	0	0	0	100	62	26	6	2	100	41	88	50	61	54	75	87	26	20	55	56	81	8	53	97	53	7	11	2	100	9	0	0
18.5753	Canada	Disagree	Men	Single	No	No	5	51% - 70%	51% - 70%	No	No	Yes	3	5	8	98	59	26	0	3	86	50	3	4	20	78	68	11	39	24	92	80	7	6	9	96	91	1	0	98	99	97	33	19	23	73	57	1	4
23.1452	Afghanistan	Neither agree nor disagree	Men	Engaged	No	No	1	0% - 10%	0% - 10%	No	No	No	75	2	3	91	81	1	2	0	99	98	69	63	28	100	64	66	2	9	99	50	81	68	5	99	98	23	0	31	99	83	35	28	12	97	73	0	0
21.6438	Canada	Agree	Men	In an exclusive relationship	No	No	0	0% - 10%	0% - 10%	No	No	No	8	5	1	100	50	1	1	1	99	50	50	1	0	97	50	20	15	0	98	50	91	77	6	100	50	1	1	1	99	50	11	2	1	100	50	1	1
18.5068	Canada	Agree	Men	Single	No	No	1	71% - 90%	91% - 100%	No	No	No	3	10	19	98	7	2	0	28	99	83	24	22	0	18	22	66	25	72	97	89	86	8	57	82	65	14	5	2	100	72	50	1	9	84	57	1	0
21.474	Canada	Agree	Men	Single	No	No	10	71% - 90%	51% - 70%	Yes	No	No	11	10	7	100	38	10	0	0	100	0	9	0	0	100	41	33	50	50	100	58	13	24	11	100	60	7	0	0	100	50	45	12	15	97	38	0	0
21.2055	Bahamas	Disagree	Men	Single	No	No	3	0% - 10%	0% - 10%	No	No	Yes	22	3	14	100	21	1	0	11	100	19	10	0	8	100	13	8	0	12	100	16	0	1	26	100	22	5	0	5	100	16	3	1	15	100	13	14	0
19.6411	Canada	Agree strongly	Men	In an exclusive relationship	No	No	7	0% - 10%	91% - 100%	No	No	No	23	0	16	100	50	0	0	0	100	50	0	0	1	100	21	0	0	0	100	14	0	0	7	100	16	20	6	0	100	15	0	0	0	100	19	0	0
20.2548	Canada	Agree strongly	Men	In an exclusive relationship	No	No	2	71% - 90%	91% - 100%	Yes	No	No	24	0	0	99	50	0	0	0	100	50	2	0	1	99	50	35	1	1	100	50	39	23	4	97	50	9	1	0	98	50	16	5	1	99	41	2	0
22.2247	Canada	Disagree	Men	Single	No	No	7	31% - 50%	0% - 10%	No	No	Yes	73	50	1	99	50	69	0	4	100	69	50	2	0	100	5	54	4	1	99	15	71	26	1	99	80	19	0	2	100	46	56	5	1	100	11	14	19
18.4658	Canada	Neither agree nor disagree	Men	In an exclusive relationship	No	No	1	0% - 10%	0% - 10%	No	No	Yes	1	0	8	99	11	1	0	8	100	65	0	0	6	99	9	0	0	8	99	38	0	0	7	100	75	0	0	4	99	14	1	1	8	98	13	0	0
20.5644	Canada	Neither agree nor disagree	Men	Single	No	No	5	0% - 10%	0% - 10%	No	No	Yes	22	28	17	100	31	12	0	19	100	44	10	15	42	100	50	44	0	17	100	25	55	14	54	100	50	11	4	30	100	36	33	27	33	100	42	14	0
19.1452	Canada	Disagree strongly	Men	Single	No	No	2	11% - 30%	11% - 30%	Yes	No	Yes	50	50	50	50	50	50	50	50	1	50	1	50	50	50	50	50	50	50	50	50	50	50	50	100	50	1	50	50	50	0	1	50	0	50	12	50	50
21.9452	Canada	Agree	Men	In an exclusive relationship	No	No	18	71% - 90%	91% - 100%	No	No	No	45	13	34	100	58	53	14	27	100	53	39	4	12	100	53	43	12	17	100	54	36	38	32	100	61	81	68	53	97	45	44	45	36	100	47	7	4
19.8904	Colombia	Agree	Men	In an exclusive relationship	No	No	1	91% - 100%	71% - 90%	No	No	No	2	1	60	98	50	4	50	1	39	50	59	3	17	99	39	1	1	4	98	55	10	50	61	55	50	4	62	50	99	50	1	1	3	48	50	2	50
18.9233	Canada	Agree strongly	Men	In an exclusive relationship	No	No	5	71% - 90%	71% - 90%	Yes	No	No	3	1	1	100	50	1	1	1	100	50	2	3	1	100	50	4		12	99	50	2	2	2	100	49	2	1	1	100	50	3	1	3	100	50	2	2
-0.358904	Canada	Agree strongly	Men	In an exclusive relationship	No	No	0	0% - 10%	0% - 10%	No	No	No	17	0	0	100	50	9	0	0	100	50	21	0	0	100	50	10	0	0	100	50	14	0	0	100	50	9	0	0	100	50	12	0	0	100	50	35	0
18.4658	Canada	Neither agree nor disagree	Both	Single	No	No	2	0% - 10%	0% - 10%	No	No	Yes	58	59	14	100	61	3	0	0	100	60	52	14	6	100	42	69	63	7	100	57	67	77	11	85	68	78	72	12	100	55	56	60	15	100	62	6	17
23.526	Canada	Agree	Men	In an open relationship	Yes	No	15	51% - 70%	91% - 100%	No	No	No	6	6	1	100	50	4	1	2	100	50	2	4	3	100	50	13	6	3	99	50	3	6	3	99	53	35	8	1	99	50	5	2	1	100	50	7	7
20.7918	Canada	Disagree	Men	In an exclusive relationship	No	No	2	51% - 70%	91% - 100%	No	No	No	69	76	86	100	73	32	0	50	100	70	37	11	66	100	28	50	60	73	100	62	50	19	34	0	69	65	85	66	100	70	64	50	50	100	37	26	9
18.4466	Canada	Agree	Men	In an exclusive relationship	No	No	1	51% - 70%	31% - 50%	No	No	No	50	1	50	88	50	50	50	71	80	50	50	2	64	89	50	1	50	76	84	50	2	50	41	86	50	50	50	77	82	85	1	3	67	89	50	50	50
19.6137	Canada	Agree	Men	Single	No	No	0	0% - 10%	0% - 10%	No	No		0	0	0	100	50	0	0	1	99	50	1	0	1	100	50	1	0	1	100	50	0	0	0	99	50	0	0	1	100	50	0	1	1	100	50	1	0
20.9589	Philippines	Neither agree nor disagree	Both	In an exclusive relationship	No	No	9	71% - 90%	91% - 100%	Yes	No	No	50	7	18		50	24	9	7	85	71	71	50	85	9	50	70	74	69	14	73	46	4	3	81	50	15	6	8	73	81	67	59	83	64	44	6	2
18.7644	Canada	Agree	Both	In an exclusive relationship	No	No	2	0% - 10%	0% - 10%	No	No	Yes	5	0	0	100	59	2	0	0	100	78	2	0	0	100	59	5	0	0	100	78	5	0	0	100	78	39	0	0	100	86	8	0	0	100	76	3	0
18.8438	Canada	Agree	Men	In an exclusive relationship	No	No	0			No	No		2	3	0	100	50	0	0	0	100	50	0	0	0	100	50	0	0	0	100	50	0	1	0	100	50	15	3	3	100	50	9	0	0	100	50	0	0
18.9397	Canada	Agree	Men	Single	No	No	1	91% - 100%	91% - 100%	Yes	No	No	6	2	0	99	94	2	1	17	100	50	1	0	0	100	96	0	0	0	99	83	28	23	20	100	88	0	1	0	99	96	3	3	8	100	60	0	1
19.2055	Canada	Agree strongly	Men	Single	No	No	4	0% - 10%	0% - 10%	No	No	Yes	50	0	50	99	50	50	50	50	100	50	50	50	50	100	50	50	50	50	50	51	50	2	50	100	50	50	50	50	50	50	50	50	50	100	50	50	4
22.1863	Canada	Agree	Men	In an exclusive relationship	No	No	1	91% - 100%	91% - 100%	No	No	No	56	50	84	99	73	10	6	6	100	13	16	13	9	99	9	9	3	6	100	44	9	13	5	100		28	50	43	100	21	21	50	50	100	36	1	0
19.7644	Canada	Agree	Men	Single	No	No	18	0% - 10%	11% - 30%	No	No	No	7	12	50	93	50	20	50	6	50	50	8	10	10	21	50	50	12	50	50	50	5	8	2	4	8	50	1	6	50	13	50	14	50	99	23	7	93
21.0904	Canada	Disagree strongly	Both	In an exclusive relationship	No	No	9	91% - 100%	91% - 100%	No	No	No	0	1	0	100	1	2	1	99	98	1	26	1	0	1	1	45	1	2	99	1	1	1	2	22	1	33	0	2	1	1	28	1	2	99	1	23	1
19.7671	Canada	Agree strongly	Men	In an exclusive relationship	No	No	6	0% - 10%	31% - 50%	No	Yes	Yes	50	45	2	95	65	2	2	0	96	80	1	2	2	97	61	43	2	2	98	50	36	46	4	97	62	10	5		96	61	5	3	2	100	56	2	2
21.3616	Poland	Agree	Men	In an exclusive relationship	No	No	4	51% - 70%	71% - 90%	Yes	No	Yes	44	0	57	99	82	31	46	15	100	76	25	11	70	4	64	65	2	33	100	81	50	1	2	99	61	54	38	40	99	62	33	3	67	24	56	44	99
19.189	Canada	Agree strongly	Men	Single			0	91% - 100%	91% - 100%	No	No	No	9	0	11	100	53	45	0	8	100	56	25	0	19	100	63	8	0	9	98	82	35	1	16	100	71	73	0	14	100	59	59	0	21	100	56	4	0
18.7014	Canada	Disagree	Both	Single	No	No	5	0% - 10%	0% - 10%	No	No	Yes	65	62	53	100	40	23	19	27	99	28	36	28	52	99	54	30	24	39	99	50	27	16	37	100	50	16	10	0	100	62	30	19	62	99	42	27	19
19.0603	Canada	Agree strongly	Men	Single	No	No	0	0% - 10%	0% - 10%	No	No		17	19	19	18	22	6	13	4	8	14	17	10	12	12	27	40	16	13	19	10	47	49	48	46	48	10	33	34	32	36	35	28	21	27	14	39	46
20.3562	Canada	Disagree strongly	Men	Single	No	No	0	0% - 10%	0% - 10%	No	No	No	0	0	0	0	8	4	6	7	100	24	0	0	0	100	0	0	8	5	0	0	3	4	6	100	4	0	0	0	0	0	0	0	0	0	7	0	0
20.4712	Canada	Agree	Men	In an exclusive relationship	No	No	1	11% - 30%	11% - 30%	No	No	Yes	52	59	7	99	50	61	76	3	99	50	18	41	2	99	50	26	14	24	100	50	32	11	5	99	56	12	12	3	100	50	35	57	23	99	50	18	14
19.0795	Canada	Agree	Men	In an exclusive relationship	No	No	1	0% - 10%	11% - 30%	No	No	Yes	1	0	0	100	69	0	0	0	100	83	28	0	0	100	74	19	0	0	100	73	15	0	0	100	72	29	0	0	100	68	71	0	0	100	74	2	0
18.6055	Canada	Disagree	Men	Single	No	No	2	0% - 10%	0% - 10%	No	No	Yes	7	3	6	100	25	10	0	33	100	15	4	4	18	100	17	12	7	20	100	18	50	10	50	100	27	26	8	50	100	16	14	8	16	100	15	5	3
18.7726	Canada	Agree	Both	In an exclusive relationship	No	No	0	0% - 10%	0% - 10%	No	Yes	No	31	0	1	100	4	23	0	0	100	6	12	0	0	100	3	16	0	0	100	6	14	0	0	100	4	6	0	0	100	11	45	0	0	100	4	14	0
18.7205	Canada	Neither agree nor disagree	Men	Single	No	No	1	91% - 100%	91% - 100%	No	No	No		1	24	99	69	0	1	0	100	62	1	13	7	98	36	1	0	1	100	65	2	0	50	99	66	17	0	33	99	100	10	2	0	95	72	1	0
21.9178	Canada	Disagree	Men	Single	No	No	1	0% - 10%	0% - 10%	No	No	Yes	65	66	0	100	50	8	1	1	100	54	53	52	0	100	57	53	53	1	99	50	54	53	1	99	50	19	5	1	100	50	48	24	1	100	50	43	37
19.2274	Canada	Agree	Men	In an exclusive relationship	No	No	7	51% - 70%	91% - 100%	No	No	No	0	0	18	99	57	0	0	0	100	56	20	13	15	100	78	7	7	21	98	63	100	0	7	99	64	100	0	0	100	64	1	0	0	99	5	100	0
20.1178	Canada	Agree strongly	Men	Single	No	No	8	71% - 90%	51% - 70%	No	No	No	14	0	50	100	83	19	0	50	99	50	50	0	50	100	50	19	0	50	77	70	50	0	50	100	50	17	0	25	100	50	50	0	6	100	50	8	0
19.9397	Canada	Agree strongly	Men	Single	No	No	15	71% - 90%	91% - 100%	No	No	No	22	6	7	91	61	8	6	28	95	76	7	3	5	100	94	41	12	28	90	81	16	5	9	80	80	7	5	5	10	87	7	3	9	82	70	15	8
19.5479	Greece	Disagree	Men	Single	Yes	No	7	71% - 90%	0% - 10%	No	No	No	50	50	50	50	50	50	1	50	50	12	50	50	50	100	50	50	50	50	100	50	50	100	50	100	23	50	0	7	50	20	50	50	50	100	21	50	100
19.9014	Guyana	Agree strongly	Men	Single	No	No	3	0% - 10%	0% - 10%	No	No	Yes	1	0	0	99	33	1	1	0	100	50	1	1	1	100	50	1	0	1	99	50	70	4	0	100	95	0	0	0	99	93	0	0	1	99	50	0	0
19.7452	Canada	Neither agree nor disagree	Men	Single	No	No	5	0% - 10%	0% - 10%	No	No	Yes	1	0	1	99	0	1	1	0	100	50	1	0	0	100	73	0	0	0	1	0	0	92	0	0	93	0	1	0	81	67	0	0	0	99	0	0	1
19.4027	Germany	Agree strongly	Both	Single	No	No	4	51% - 70%	91% - 100%	Yes	Yes	No	1	1	1	100	28	0	1	0	100	82	1	1	0	100	57	1	1	1	99	27	0	0	1	99	60	6	0	1	99	71	0	1	1	100	66	1	1
20.0685	Egypt	Agree	Men	In an exclusive relationship	No	No	1	11% - 30%	0% - 10%	No	No	Yes	1	0	1	99	100	0	1	1	100	99	0	1	0	100	100	0	1	1	98	100	0	1	0	99	99	1	0	1	99	99	1	1	1	100	99	0	0
18.3726	Germany	Agree		In an exclusive relationship	No	No	3	0% - 10%	0% - 10%	No	No	Yes	9	50	14	79	2	3	6	6	98	35	1	3	4	99	63	25	3	8	99	50	5	3	13	95	14	3	23	24	99	72	50	3	9	98	25	5	3
18.9315	Canada	Neither agree nor disagree	Men	Single	No	No	one	0% - 10%	0% - 10%	No	No	Yes	70	6	0	100	22	4	0	0	100	65	59	63	0	100	36		0	0	100	57	58	60	0	100	44	56	29	0	100	60	23	10	0	100	28	5	5
18.589	Canada	Agree	Men	In an exclusive relationship	No	No	3	71% - 90%	91% - 100%	No	No	No	4	0	3	100	91	3	100	9	100	58	5	8	9	100	86	8	0	14	100	79	60	23	70	100	82	0	0	3	100	98	4	0	7	100	63	0	0
20.1589	Canada	Agree	Men	Single	No	No	20	11% - 30%	11% - 30%	No	No	No	34	23	0	100	50	3	0	0	100	50	11	4	0	100	50	23	25	0	100	50	13	17	0	100	50	9	11	0	100	50	13	23	0	100	50	12	11
21.4493	Canada	Disagree strongly	Men	Single	No	No	1	0% - 10%	0% - 10%	No	No	No	50	20	0	100	50	1	0	1	99	50	28	0	1	100	50	6	1	1	99	50	16	1	0	99	50	2	1	0	100	50	16	0	1	100	50	11	0
21.6493	Canada	Agree	Men	In an exclusive relationship	No	No	5	11% - 30%	31% - 50%	No	Yes	Yes	0	0	0	100	100	7	14	8	100	50	0	0	0	100	70	0	0	1	100	50	3	3	5	100	50	0	0	0	100	50	0	0	4	100	50	0	0
19.1342	Canada	Agree	Men	Single	No	No	1	31% - 50%	0% - 10%	No	No	Yes	40	12	30	96	50	12	1	16	99	58	29	23	20	99	70	34	26	50	75	63	3	31	30	99	69	24	19	50	97	81	25	0	18	97	50	8	2
22.0959	Canada	Agree strongly	Men	In an exclusive relationship	No	No	2	71% - 90%	91% - 100%	No	No	No	40	0	18	100	45	7	0	0	100	58	7	0	5	100	37	18	0	7	100	57	56	3	22	100	39	3	0	0	100	66	4	0	7	100	42	11	0
18.6575	Canada	Agree	Men	Single	No	No	8	91% - 100%	71% - 90%	Yes	No	No	18	0	4	99	44	77	43	26	25	16	5	0	0	100	61	8	43	0	93	40	0	0	0	100	60	0	0	0	100	93	4	12	0	100	9	0	0
19.1151	Canada	Neither agree nor disagree	Men	Single	No	No	2	0% - 10%	0% - 10%	No	No	Yes	0	0	0	100	21	6	0	4	100	15	0	0	100	100	19	19	0	9	100	13	4	2	8	100	10	5	0	5	100	8	0	0	0	100	4	5	8
19.074	Canada	Disagree strongly	Men	Single	No	No	1	0% - 10%	0% - 10%	No	No	Yes	7	1	0	99	35	2	2	0	99	99	0	1	0	99	100	22	5	0	100	97	7	0	0	100	72	2	0	0	98	99	0	2	1	100	81	2	1
18.6986	Canada	Disagree	Neither	In an exclusive relationship	No	No	2	51% - 70%	11% - 30%	Yes	No	Yes	50	50	0	0	50	0	50	50	50	88	50	50	50	50	50	50	4	50	95	50	7	0	50	15	20	50	50	50	50	50	50	3	50	0	50	50	50
19.8521	Italy	Neither agree nor disagree	Men	In an open relationship	No	No	5	0% - 10%	0% - 10%	No	No	Yes	67	87	89	70	35	1	0	1	99	86	36	2	1	30	5	17	23	7	99	78	76	3	4	70	73	1	17	1		84	2	4	9	2	7	3	1
19.9918	Lebanon	Agree	Men	In an exclusive relationship	No	No	1	0% - 10%	0% - 10%	No	No	Yes	2	5	0	88	50	14	16	0	50	6	0	7	13	98	19	9	0	14	100	0	10	1	5	96	4	0	0	21	95	8	3	0	0	98	4	3	0
19.2521	Canada	Agree	Men	In an exclusive relationship	No	No	4	51% - 70%	51% - 70%	Yes	No	Yes	21	13	13	28	18	81	31	25	4	24	26	24	89	77	92	34	32	22	13	83	50	15	16	86	15	90	28	21	20	10	20	86	24	100	83	24	25
19.5397	Canada	Agree	Men	Single	No	No	1	0% - 10%	0% - 10%	No	No	Yes	8	0	29	100	38	0	0	24	100	32	20	2	37	100	38	78	0	70	100	78	26	0	37	100	35	6	0	9	100	88	23	0	61	100	40	11	11
20.5452	Canada	Neither agree nor disagree	Men	Single	No	No	1	0% - 10%	0% - 10%	No	No	Yes	1	26	1	98	50	5	1	3	99	50	29	1	0	98	50	18	2	3	97	50	0	3	3	67	50	3	0	3	99	50	21	2	10	99	50	9	2
21.7425	Canada	Disagree	Men	Single	Yes	No	3	0% - 10%	0% - 10%	No	No	Yes	1	1	50	50	50	50	1	50	50	50	1	50	1	99	100	1	0	17	100	44	1	50	50	99	50	50	50	1	100	53	50	50	50	99	50	50	50
20	Poland	Neither agree nor disagree	Men	In an exclusive relationship	No	No	1	0% - 10%	0% - 10%	No	No	Yes	56	25	3	100	45	17	0	0	100	50	50	23	2	100	27	31	25	1	100	3	64	33	44	99	56	68	26	22	99	50	50	25	0	100	18	11	0
19.8247	Canada	Disagree	Men	Single	No	No	25	51% - 70%	31% - 50%	Yes	No	Yes	34	1	9	99	50	0	0	1	100	50	5	0	1	100	52	54	1	0	99	50	50	1	1	100	50	61	7	1	99	50	4	1	1	99	50	0	1
19.674	Canada	Disagree strongly	Men	Single	No	No	2	91% - 100%	91% - 100%	No	No	No	56	16	58	62	22	35	34	23	82	75	56	62	72	61	73	21	5	6	94	75	42	39	45	91	78	62	57	46	91	84	60	56	58	79	72	1	3
22.0411	China	Neither agree nor disagree	Men	Single	No	No	2	31% - 50%	51% - 70%	Yes	No	Yes	37	41	40	50	38	37	50	38	77	44	36	36	50	41	31	50	55	55	54	35	50	50	50	62	59	50	50	53	50	40	50	43	58	62	50	40	30
18.8137	Ukraine	Agree	Men	In an exclusive relationship	No	No	2	71% - 90%	91% - 100%	No	No	No	50	50	50	50	50	50	50	50	50	50	50	1	50	50	50	50	50	50	100	14	50	50	50	50	20	50	50	50	100	100	50	50	50	50	29	50	50
18.6137	Canada	Agree strongly	Men	In an exclusive relationship	No	No	1	91% - 100%	91% - 100%	No	No	No	30	0	0	100	50	8	0	1	99	50	27	1	2	98	24	31	5	0	99	52	41	1	1	100	60	17	2	0	1	50	34	0	2	99	50	24	0
18.7151	Greece	Agree	Men	Other	Yes	No	4	31% - 50%	91% - 100%	No	No	No	7	0	0	100	22	19	0	0	13	11	20	0	0	100	50	34	0	0	100	50	0	0	7	100	50	10	6	0	100	11	19	0	0	27	50	0	0
18.5205	Canada	Neither agree nor disagree	Men	In an exclusive relationship	No	No							0	1	36	100	50	0	0	3	100	50	0	0	10	100	50	0	0	4	100	50	6	0	50	100	50	0	0	45	100	50	0	0	51	100	50	0	0
21.4932	Canada	Disagree strongly	Men	Single	No	No	2	91% - 100%	91% - 100%	Yes	No	No	0	0	0	100	100	0	0	0	100	100	0	0	0	100	59	0	0	0	100	59	25	0	0	100	73	0	0	0	100	92	0	0	0	100	73	5	0
18.4959	Venezuela	Disagree strongly	Men	Single	No	No	2	0% - 10%	0% - 10%	No	No	Yes	4	15	5	100	50	2	3	4	100	50	9	3	6	99	50	23	10	29	20	50	39	36	6	98	50	3	3	1	99	50	23	8	5	9	50	4	2
23.5836	Canada	Agree	Men	Single	Yes	Yes	12	11% - 30%	0% - 10%	No	No	Yes	7	0	13	100	50	0	0	0	100	50	5	0	3	100	50	19	0	29	100	50	17	0	0	100	50	5	0	5	100	50	0	0	24	100	50	0	0
19.789	Canada	Neither agree nor disagree	Men	Single	No	No	0	0% - 10%	0% - 10%	No	No		46	51	2	99	50	8	2	2	100	50	34	22	2	99	50	50	30	5	99		39	50	3	99	50	7	2	3	100	50	49	50	2	99	50	9	11
22.2027	Canada	Agree strongly	Men	In an exclusive relationship	No	No	4	11% - 30%	71% - 90%	No	No	No	3	0	2	100	97	50	2	11	98	97	1	0	1	98	100	0	1	12	97	98	2	5	4	95	82	1	1	0	98	94	1	3	0	50	1	2	2
-0.145205	Canada	I prefer not to say	Both	Single	No	No	0	0% - 10%	0% - 10%	No	No	Yes	5	0	5	100	100	0	1	1	99	93	68	6	1	99	77	0	10	7	99	99	55	6	0	0	26	18	1	2	100	92	66	0	6	100	85	11	27
19.2219	Canada	Disagree strongly	Men	Single	No	No	0	0% - 10%	0% - 10%	No	No	Yes	0	1	96	96	97	1		0	99	97	1	2	98	1	99	2	1	3	98	96	1	50	1	0	97	13	2	0	1	95	0	2	5	50	99	2	3
19.0301	Canada	I prefer not to say	Men	In an exclusive relationship	No	No	1	91% - 100%	0% - 10%	No	No	Yes	50	50	0	50	47	50	50	50	50	29	50	23	50	50	18	50	50	50	38	50	50	50	50	50	50	28	50	28	50	27	50	50	50	50	50	56	41
		Neither agree nor disagree	Men	Single	No	No	1	71% - 90%	91% - 100%	No	No	No	67	60	27	98	39	33	0	16	97	37	55	5	15	91	12	32	6	30	82	61	16	10	38	87	42	23	14	15	97	66	8	9	27	94	73	45	20
18.8	Canada	Neither agree nor disagree	Men	In an open relationship	No	No	1	11% - 30%	11% - 30%	Yes	No	Yes	16	50	50	50	23	14	10	15	99	50	10	6	9	99	79	69	50	9	99	72	6	11	50	99	65	79	18	1	99	72	50	2	11	99	50	50	17
20.4712	Canada	Agree	Men	In an exclusive relationship	No	No	1	31% - 50%	31% - 50%	No	No	Yes	16	43	28	99	44	55	57	34	100	40	46	30	19	99	43	53	30	25	99	53	17	40	14	100	56	28	32	13	99	39	19	16	26	99	39	19	7
18.726	Canada	Neither agree nor disagree	Men	In an open relationship	No	No	14	51% - 70%	31% - 50%	Yes	No	No	0	0	0	100	50	0	0	0	100	50	0	0	0	100	50	6	18	25	100	50	0	0	0	100	50	0	0	0	100	50	1	0	0	100	50	0	0
18.9945	India	Disagree	Men	Single	No	No	2	91% - 100%	0% - 10%	No	No		50	5	2	50	2	37	4	35	50	20	50	50	14	94	35	34	50	7	50	50	15	23	50	50	44	25	50	50	6	50	50	38	4	50	50	50	2
22.5096	China	Agree strongly	Men	Single	No	No	2	11% - 30%	0% - 10%	Yes	No	No	71	39	0	100	87	14	35	0	100	27	58	59	0	100	35	30	14	0	100	62	92	77	0	100	68	12	25	0	100	91	32	22	0	100	23	0	22
23.4521	Canada	Agree	Men	In an exclusive relationship	No	No	1	51% - 70%	91% - 100%	No	No	No	5	2	3	95	3	13	2	16	99	10	9	6	10	100	8	22	6	13	100	12	8	9	9	99	12	9	2	2	99	15	11	6	13	97	4	2	2
18.9808	Canada	Agree	Men	Single	No	No	2	91% - 100%	91% - 100%	Yes	No	No	2	1	1	96	50	2	0	0	100	50	2	0	3	100	50	5	5	2	98	50	2	0	2	100	50	2	0	2	99	50	2	2	1	97	50	0	3
18.7288	Canada	Agree	Men	Single	No	No	5	71% - 90%	31% - 50%	No	No	No	82	33	8	100	74	26	9	2	99	50	2	50	1	99	69	26	50	71	99	60	61	1	38	99	85	40	1	5	99	50	4	20	1	99	93	1	4
18.5589	Canada	Agree strongly	Men	In an exclusive relationship	No	No	1	0% - 10%	0% - 10%	No	No	Yes	4	7	0	99	50	5	2	1	99	50	3	5	100	99	50	2	2	1	99	50	6	2	1	99	50	6	5	50	99	50	2	2	99	100	50	3	2
18.7616	Portugal	Agree	Men	In an exclusive relationship	No	No	1	71% - 90%	71% - 90%	No	No	Yes	42	22	19	82	21	41	35	35	83	33	31	18	18	67	34	36	21	24	75	22	33	19	18	83	26	17	10	10	87	22	11	34	25	87	17	16	16
20.1096	Hungary	Agree strongly	Men	In an exclusive relationship	No	No	7	91% - 100%	91% - 100%	Yes	No	No	40	16	7	91	15	19	1	0	100	89	28	61	15	78	50	25	0	30	91	87	50	39	31	55	50	50	64	50	50	6	50	60	23	65	50	1	2
19.9973	Canada	Agree	Men	Single	No	No	7	11% - 30%	0% - 10%	No	No	Yes	0	0	0	100	50	0	0	0	100	50	0	0	0	0	50	0	0	0	100	50	0	0	0	100	50	0	0	0	100	50	0	0	0	100	50	0	0
19.2301	Canada	Agree strongly	Men	In an exclusive relationship	No	No	1	0% - 10%	0% - 10%	No	No	Yes	15	50	0	100	18	0	1	1	100	76	50	50	2	99	73	4	1	50	99	69	0	1	1	99	50	13	1	50	50	64	18	50	0	98	74	3	0
20.3205	Canada	Neither agree nor disagree	Men	Single	No	No	0	0% - 10%		No	No	No	4	1	3	100	54	22	2	2	100	61	26	0	3	100	7	10	1	3	100	69	39	18	10	100	34	3	2	1	100	65	31	13	6	100	38	0	0
18.8521	Canada	Agree	Men	Single	No	No	2	71% - 90%	91% - 100%	No	No	No	2	69	77	50	50	94	50	50	98	50	50	50	50	45	50	50	50	77	50	50	8	50	50	50	59	78	50	50	50	50	39	50	50	50	50	50	50
20.7205	Canada	Agree strongly	Men	In an exclusive relationship	Yes	No	13	31% - 50%	91% - 100%	No	No	No	61	63	65	98	27	7	100	25	100	100	10	0	12	98	35	18	27	56	100	31	90	86	34	78	82	12	4	13	100	78	30	2	16	100	75	6	0
18.5863	Canada	Agree strongly	Men	In an exclusive relationship	No	No	7	71% - 90%	91% - 100%	No	No	No	2	0	5	99	50	4	0	2	99	50	17	2	2	99	50	6	2	1	99	50	3	2	3	99	50	2	1	3	99	50	1	1	3	100	50	4	1
23.6384	China	Agree	Men	In an exclusive relationship	No	No	2	0% - 10%	0% - 10%	No	No	Yes	10	0	0	100	38	5	0	0	100	23	7	0	0	100	78	17	0	5	100	50	12	7	0	100	17	0	0	0	100	100	0	0	0	100	69	0	0
18.7452	Canada	Disagree	Men	Single	No	No	2	0% - 10%	0% - 10%	No	No	Yes	53	13	1	100	50	21	1	3	99	50	7	1	2	99	50	56	13	2	99	50	44	0	0	100	50	50	3	3	100	56	9	1	1	99	56	2	1
19.2521	Canada		Both	Single	No	No	2	31% - 50%	31% - 50%	Yes	No	Yes	8	4	24	95	40	0	19	13	97	58	33	18	31	100	55	36	0	8	95	68	11	1	24	94	77	39	0	16	95	72	8	10	3	93	33	0	0
18.6795	Canada	Agree strongly	Both	In an exclusive relationship	No	No	2	91% - 100%	91% - 100%	No	No	No	31	5	0	99	50	0	1	0	100	50	0	1	0	100	50	50	50	0	100	50	17	10	0	100	50	0	0	0	100	50	2	10	100	100	50	6	0
18.4986	Canada	Agree	Men	In an exclusive relationship	No	No	2	0% - 10%	0% - 10%	No	No	Yes	32	56	0	100	50	7	9	0	100	50	28	10	0	100	50	58	50	50	100	50	53	15	0	100	50	39	14	0	100	50	61	43	75	100	50	6	7
22.2356	Philippines	Agree strongly	Men	In an exclusive relationship	No	No	4	71% - 90%	91% - 100%	No	Yes	No	50	0	4	100	23	0	0	0	100	93	2	0	0	100	67	14	0	0	100	75	4	9	4	100	78	8	0	0	100	63	14	0	13	100	27	0	0
19.0521	Canada	Agree	Men	Single	No	No	3	0% - 10%	0% - 10%	No	No	Yes	50	50	50	50	50	50	50	50	50	4	50	50	50	100	50	12	50	50	50	50	50	50	50	50	50	50	50	50	100	50	50	50	3	50	50	50	50
18.9205	Canada	Agree strongly	Men	In an exclusive relationship	Yes	No	2	91% - 100%	91% - 100%	Yes	No	No	4	1	0	100	36	32	0	2	100	37	15	18	1	100	38	4	7	36	99	60	2	5	3	100	73	0	1	0	100	73	13	26	23	100	65	0	1
19.2712	Canada												69	69	62	100	67	23	9	27	100	23	32	34	35	100	30	20	14	26	100	30	76	80	74	47	59	22	0	58	0	31	15	19	40	100	13	0	0
21.0164	Portugal	Agree strongly	Men	In an exclusive relationship	No	No	3	51% - 70%	91% - 100%	Yes	No	No	85	50	50	100	50	30	100	33	100	55	43	48	51	100	50	83	68	50	100	50	41	50	41	100	50	50	42	50	100	57	45	49	45	100	48	41	49
19.7479	Canada	Agree	Men	In an exclusive relationship	No	No	2	0% - 10%	0% - 10%	No	No	Yes	50	50	50	50	50	50	50	50	99	50	50	50	50	50	50	50	50	50	50	50	50	5	50	50	50	50	50	50	50	50	50	50	29	50	50	50	50
18.8438	Canada	Agree	Men	In an exclusive relationship	No	No	8	31% - 50%	51% - 70%	Yes	No	No	7	0	10	100	10	7	0	3	100	45	0	0	54	100	31	41	3	2	100	17	12	0	38	100	63	53	10	7	100	37	10	14	1	100	6	23	0
23.1644	China	Agree	Neither	In an open relationship	No	No	1	0% - 10%	0% - 10%	No	No	Yes	1	0	0	100	50	4	0	100	100	100	0	1	100	100	0	1	1	0	99	1	0	3	1	100	3	0	0	1	0	100	1	100	0	2	100	2	0
19.4712	United States												0	3	6	23	7	6	0	3	4	15	1	2	4	2	10	0	6	0	8	80	39	4	26	3	100	0	2	6	0	4	2	0	21	25	12	1	17
19.2521	Canada	Agree	Men	Single	No	No	11	71% - 90%	71% - 90%	Yes	No	No	43	50	30	85	45	5	0	50	50	54	47	28	42	50	43	0	14	33	50	88	27	0	0	100	58	50	2	50	100	93	50	50	9	67	50	50	50
18.7616	Greece	Agree strongly	Men	Single	No	No	2	0% - 10%	0% - 10%	No	No	No	0	0	2	99	46	1	0	0	100	48	12	19	3	100	6	0	0	0	99	45	3	4		100	38	22	45	6	97	25	0	1	0	99	2	1	0
23.274	Cyprus	Agree strongly	Men	In an exclusive relationship	No	No	1	0% - 10%	0% - 10%	No	No	Yes	2	1	0	99	50	5	1	0	0	21	31	0	0	100	50	16	0	0	100	20	65	7	2	99	50	32	0	0	100	50	1	0	0	99	50	1	0
18.9397	Poland	Agree	Men	In an exclusive relationship	No	No	1	0% - 10%	0% - 10%	No	No	Yes	0	2	10	99	50	4	1	3	99	50	0	1	4	99	50	1	23	7	100	50	0	0	0	99	50	8	2	20	100	50	21	50	28	99	44	38	9
19.5288	United Kingdom	Agree	Men	In an exclusive relationship	No	No	9	11% - 30%	31% - 50%	No	No	Yes	0	0	0	0	81	4	4	0	100	26	25	7	19	100	100	12	0	0	100	66	25	58	22	91	17	3	99	0	100	86	1	20	0	0	64	0	0
19.6356	United Kingdom	Agree	Men	In an exclusive relationship	No	No	3	0% - 10%	0% - 10%	No	No	Yes	1	0	0	100	3	0	0	3	100	14	0	0	2	99	11	5	0	1	100	4	3	0	2	99	23	23	0	5	99	25	15	2	0	100	15	1	0
19.0055	United Kingdom	Neither agree nor disagree	Both	In an exclusive relationship	No	No	2	0% - 10%	0% - 10%	No	No	Yes	5	0	1	100	5	1	0	3	100	40	7	5	3	99	13	5	0	7	100	20	2	6	17	100	20	17	14	7	100	7	5	4	2	100	8	0	1
31.6959	United Kingdom	Disagree	Men	Single	Yes	No	30	31% - 50%	0% - 10%	No	No	Yes	0	1	2	99	12	1	0	2	97	6	2	1	1	100	7	2	1	2	99	9	1	1	0	98	9	1	2	0	99	5	1	0	1	99	6	2	1
19.6795	United Kingdom	Agree	Men	Single	No	No	2	31% - 50%	91% - 100%	Yes	No	No	4	0	50	98	50	10	1	50	98	50	10	2	50	98	50	9	1	50	97	50	8	0	2	98	50	7	3	50	97	50	6	1	50	96	50	10	3
21.6329	United Kingdom	Agree	Men	Single	Yes	No	6	31% - 50%	91% - 100%	Yes	No	No	18	1	46	98	57	15	1	26	100	84	40	22	62	69	56	2	17	37	99	61	56	56	91	77	72	1	1	62	99	77	4	0	59	99	60	10	0
		Agree strongly	Men	In an exclusive relationship	No	No	8	71% - 90%	91% - 100%	No	No	No	7	10	14	8	76	32	7	11	43	5	21	3	6	50	50	9	14	11	6	76	37	50	63	78	22	7	34	60	16	84	22	13	5	72	65	7	9
19.063	United Kingdom	Agree	Men	In an exclusive relationship	No	No	1	71% - 90%	91% - 100%	No	No	No	22	20	21	91	50	25	6	15	90	50	21	8	27	90	56	13	23	15	92	46	25	19	14	92	50	12	12	22	88	50	32	15	18	83	50	18	9
19.2137	United Kingdom	Agree strongly	Men	In an exclusive relationship	No	No	3	51% - 70%	51% - 70%	No	No	No	36	35	25	100	50	9	5	10	100	50	23	24	21	100	50	47	43	17	100	50	55	55	25	100	50	45	38	22	100	50	59	50	21	23	50	45	38
19.1671	Philippines	Neither agree nor disagree	Men	In an exclusive relationship	No	No	1	0% - 10%	0% - 10%	No	No	Yes	17	3	2	100	16	8	2	0	100	52	31	2	2	100	36	5	2	2	100	24	16	2	3	100	12	22	2	2	100	61	10	4	2	100	34	13	2
19.9534	United Kingdom	Agree	Men	In an exclusive relationship	No	No	3	11% - 30%	91% - 100%	Yes	Yes	No	0	1	1	0	0	0	0	0	0	8	0	0	0		3	1	0	3		0	0	1	5	7	4	3	4	13	3	9	0	0	0		21	0
19.8685	United Kingdom	Agree strongly	Men	In an exclusive relationship	No	No	12	71% - 90%	91% - 100%	Yes	No	No	2	0	1	100	0	0	0	0	100	67	6	16	0	100	29	3	1	8	86	9	10	7	4	94	59	22	8	55	96	8	5	8	5	100	3	30	0
19.7425	United Kingdom	Disagree	Men	Single	No	No	3	0% - 10%	0% - 10%	No	No	Yes	26	4	29	99	19	31	1	29	100	17	31	9	32	100	28	58	21	29	100	30	42	50	32	100	16	43	39	39	100	21	48	50	28	100	17	1	1
20.2548	United Kingdom	Agree	Men	Single	No	No	5	71% - 90%	71% - 90%	No	No	No	0	0	50	100	50	0	0	50	100	50	0	0	50	100	50	0	0	50	100	50	70	21	50	100	50	50	50	50	100	50	0	0	50	100	50	0	0
20.0877	United Kingdom	Agree strongly	Men	In an exclusive relationship	No	No	6	11% - 30%	71% - 90%	No	No	No	74	80	29	100	7	21	3	9	99	50	25	20	6	99	23	58	27	15	98	22	77	75	36	99	34	28	3	23	99	36	87	80	57	99	14	23	9
19.2767	United Kingdom	Neither agree nor disagree	Men	Single	No	No	0	0% - 10%	0% - 10%	No	No	No	50	50	50	50	50	50	50	50	50	50	50	50	50	50	50	50	50	50	50	50	50	50	50	50	50	50	50	50	50	50	50	50	50	50	50	50	50
21.6164	United Kingdom	Agree strongly	Men	In an exclusive relationship	No	No	9	71% - 90%	91% - 100%	No	No	No	15	0	8	100	10	14	0	9	100	11	19	1	6	100	7	30	0	9	100	12	15	0	0	100	16	10	0	5	100	11	25	0	17	100	8	8	0
22.2904	Norway	Disagree	Men	Single	No	No	4	0% - 10%	0% - 10%	No	No	Yes	52	23	11	99	57	19	2	16	99	41	43	11	8	97	63	43	8	10	99	62	65	20	9	97	58	16	4	4	98	62	32	4	4	98	59	13	7
27.1123	Cyprus	Agree	Men	In an exclusive relationship	Yes	No	8	31% - 50%	91% - 100%	No	No	No	50	14	19	100	50	22	8	25	99	50	12	0	23	100	50	18	12	10	100	50	50	50	20	100	50	16	1	9	100	50	34		10	100	50	17	1
21.0521	United Kingdom	Agree	Men	In an exclusive relationship	No	No	7	11% - 30%	0% - 10%	No	No	Yes	47	11	13	91	21	31	4	14	85	50	8	3	10	97	9	33	20	30	79	50	40	14	21	88	37	27	29	19	97	30	25	4	7	94	50	8	0
19.1479	United Kingdom	Agree	Men	Single	No	No	4	0% - 10%	0% - 10%	No	No	Yes	5	0	46	100	52	0	0	50	100	66	19	1	16	100	12	7	0	37	100	55	4	0	32	100	55	14	0	0	100	53	6	0	0	100	12	8	0
19.2521	United Kingdom	Neither agree nor disagree	Men	In an exclusive relationship	No	No	2	51% - 70%	71% - 90%	No	No	No	8	0	4	100	50	3	0	5	99	69	4	5	9	93	59	19	25	8	93	50	6	10	11	92	69	12	2	9	100	61	12	8	12	99	50	9	6
18.9836	United Kingdom	Agree strongly	Men	In an exclusive relationship	No	No	8	51% - 70%	71% - 90%	No	No	No	31	0	15	100	50	32	0	6	100	50	18	0	13	100	50	24	0	9	99	50	44	0	24	100	50	65	14	23	100	50	24	0	18	100	50	50	1
19.9151	United Kingdom	Agree strongly	Men	In an exclusive relationship	Yes	No	3	91% - 100%	71% - 90%	No	No	No	44	50	15	100	50	11	4	7	100	50	25	3	8	100	50	20	8	11	100	50	8	0	8	100	50	34	10	9	100		27	6	12	100	50	21	7
19.4795	United Kingdom	Agree	Men	In an exclusive relationship	No	No	1	0% - 10%	0% - 10%	No	No	Yes	1	2	2	99	74	2	1	13	99	20	7	1	1	99	24	17	40	1	98	58	30	22	8	98	68	76	84	38	98	66	12	12	1	98	12	3	1
19.1507	United Kingdom	Agree	Both	Single	No	No	4	91% - 100%	91% - 100%	No	No	No	50	57	72	61	50	9	1	9	99	50	0	1	5	92	50	14	0	28	99	50	62	1	75	77	50	33	30	57	62	50	1	0	62	81	50	43	2
18.9452	United Kingdom	Agree strongly	Men	In an exclusive relationship	No	No	2	0% - 10%	0% - 10%	No	No	No	0	0	1	99	50	1	1	0	100	50	0	0	1	99	50	1	1	1	1	50	0	1	19	99	63	0	0	1	1	0	1	1	100	100	30	0	1
19.4521	United Kingdom	Agree	Men	In an exclusive relationship	Yes	No	7	91% - 100%	31% - 50%	No	No	No	4	1	3	97	2	1	3	0	99	50	1	2	0	98	50	1	1	1	99	50	1	1	2	98	50	7	2	1	97	50	2	2	2	100	50	4	2
20.5781	United Kingdom	Disagree	Both	Single	No	No	13	11% - 30%	0% - 10%	No	No	Yes	59	16	3	98	44	62	62	3	98	36	58	21	2	98	30	66	17	3	98	28	83	57	3	100	17	82	71	1	98	76	65	28	28	99	14	63	22
19.4904	United Kingdom	Agree	Men	In an exclusive relationship	No	No	1	91% - 100%	91% - 100%	No	No	No	8	0	16	100	34	4	50	15	100	42	6	0	15	100	39	11	0	14	100	36	6	50	17	100	37	3	0	21	100	48	6	50	18	100	36	2	50
18.7726	United Kingdom	Agree strongly	Men	In an exclusive relationship	No	No	3	51% - 70%	91% - 100%	No	No	No	35	0	15	100	56	0	0	5	100	74	8	1	16	100	33	10	0	9	100	18	29	9	13	100	58	62	55	75	100	88	3	0	22	100	41	35	0
23.5178	United Kingdom	Disagree strongly	Both	In an exclusive relationship	No	No	16	31% - 50%	91% - 100%	No	No	No	38	24	20	28	50	30	4	18	0	16	17	9	9	9	28	16	4	32	38	80	15	0	34	99	6	0	0	0	100	0	60	7	54	0	11	0	0
19.7918	United Kingdom	Neither agree nor disagree	Men	Single	No	No	3	31% - 50%	0% - 10%	No	No	Yes	56	0	8	100	26	13	1	35	100	68	68	8	30	100	34	64	0	33	100	43	59	0	57	100	70	34	0	77	100	51	54	0	62	100	56	35	0
18.9507	Portugal	Agree	Men	In an exclusive relationship	No	No	0	0% - 10%	0% - 10%	No	No	No	1	0	6	100	1	8	0	0	100	2	0	0	0	100	0	0	0	3	0	80	3	0	69	100	19	0	0	0	100	65	0	0	0	100	72	0	0
19.1315	United Kingdom	Agree	Both	Single	No	No	2	0% - 10%	0% - 10%	No	No	Yes	62	5	10	93	95	1	0		98	98	72	71	23	96	95	2	5	5	95	99	2	2	2	97	88	4	0	3	93	100	76	7	1	99	70	1	12
19.7068	Botswana	Agree	Men	Other	No	No	2	91% - 100%	51% - 70%	No	No	No	14	3	0	100	50	2	1	0	100	50	2	2	0	100	50	4	3	3	100	50	12	2	0	100	50	2	2	0	100	50	0	0	0	100	50	7	0
18.8767	United Kingdom	Disagree	Men	Single	No	No	2	0% - 10%	0% - 10%	No	No	Yes	3	0	0	100	50	0	0	0	100	50	0	0	0	100	50	7	0	0	100	50	20	9	0	100	50	15	19	0	100	50	0	0	0	100	50	0	0
19.0822	United Kingdom	Agree	Men	Single	No	No	4	0% - 10%	0% - 10%	No	No	Yes	36	21	42	99	50	16	10	64	99	60	18	11	44	99	41	39	17	74	99	50	46	28	33	99	50	23	11	34	100	50	32	15	73	82	37	24	12
20.1397	South Africa	Agree	Both	Single	No	No	9	51% - 70%	11% - 30%	No	No	No	76	62	21	32	46	39	0	15	100	44	3	0	6	100	73	76	100	70	51	16	6	9	43	51	50	26	30	21	84	27	80	4	77	91	27	5	19
19.6493	United Kingdom	Agree	Men	In an exclusive relationship	No	No	3	51% - 70%	71% - 90%	No	No	No	15	9	60	32	32	9	7	59	38	20	11	39	59	38	29	15	34	59	28	42	6	12	65	37	38	9	11	59	30	40	34	36	59	41	28	10	14
20.0219	United Kingdom	Agree	Men	In an exclusive relationship	No	No	5	71% - 90%	91% - 100%	No	No	No	3	0	1	96	26	1	2	1	100	72	2	1	2	98	71	1	3	3	98	25	15	1	3	96	90	0	3	2	98	90	1	1	0	98	26	1	0
19.4356	United Kingdom	Agree strongly	Men	Single	No	No	6	11% - 30%	31% - 50%	Yes	No	No	17	7	41	100	21	0	0	23	100	66	4	1	26	100	68	22	18	46	100	41	59	34	71	80	80	64	3	88	100	70	29	0	30	100	25	9	0
19.1123	United Kingdom	Agree strongly	Men	In an exclusive relationship	No	No	2	91% - 100%	91% - 100%	No	No	No	50	50	50	50	50	50	50	50	50	50	50	50	50	50	50	50	50	50	50	50	50	50		50	50	50	50	50			50	50	50	50	50	50	50
		Agree strongly	Both	Single	No	No	7		91% - 100%	No	No	Yes	0	0	50	100	50	0	0	50	100	50	0	10	50	100	50	0	0	50	100	50	0	0	50	100	50	27	31	50	99	50	0	0	50	100	50	0	0
[truncated: 102 more columns]
